# Supplementary material for: Tuo-Min-Ding-Chuan Decoction Alleviate Ovalbumin-Induced Allergic Asthma by Inhibiting Mast Cell Degranulation and Down-Regulating the Differential Expression Proteins
Source: Front Pharmacol. 2021 Sep 22;12:725953. doi: 10.3389/fphar.2021.725953 (PMC8493414; doi:10.3389/fphar.2021.725953)
Supplement: Supplementary file 2 [file DataSheet2.xlsx]

## Sheet: eosinophils in BALF
NC	OVA	OVA+Dex	OVA+TMDCD
0.1	3	0.8	0.8
0.2	4	0.7	0.8
0.2	2	0.3	2.8
0.2	4.5	1.3	1.5
0.2	4.1	0.5	1
多重比较
因变量: Eos
LSD
(I) group	(J) group	均值差 (I-J)	标准误	显著性	95% 置信区间
					下限	上限
1	2	-3.34000*	0.43394	0	-4.2599	-2.4201
	3	-0.54	0.43394	0.231	-1.4599	0.3799
	4	-1.20000*	0.43394	0.014	-2.1199	-0.2801
2	1	3.34000*	0.43394	0	2.4201	4.2599
	3	2.80000*	0.43394	0	1.8801	3.7199
	4	2.14000*	0.43394	0	1.2201	3.0599
3	1	0.54	0.43394	0.231	-0.3799	1.4599
	2	-2.80000*	0.43394	0	-3.7199	-1.8801
	4	-0.66	0.43394	0.148	-1.5799	0.2599
4	1	1.20000*	0.43394	0.014	0.2801	2.1199
	2	-2.14000*	0.43394	0	-3.0599	-1.2201
	3	0.66	0.43394	0.148	-0.2599	1.5799
* 均值差的显著性水平为 0.05。

## Sheet: IgE in BALF
IgE（ng/ml）	NC	OVA	OVA+Dex	OVA+TMDCD
	0.535409	0.724286	0.56609	0.566017
	0.521734	0.909028	0.721228	0.77684
	0.546207	0.923034	0.543694	0.59147
	0.644086	1.7599	0.613002	0.58846
	0.631598	0.786225	0.688363	0.606839
多重比较
因变量: IgE
LSD
(I) group	(J) group	均值差 (I-J)	标准误	显著性	95% 置信区间
					下限	上限
1	2	-.44400*	0.13947	0.006	-0.7397	-0.1483
	3	-0.05	0.13947	0.725	-0.3457	0.2457
	4	-0.052	0.13947	0.714	-0.3477	0.2437
2	1	.44400*	0.13947	0.006	0.1483	0.7397
	3	.39400*	0.13947	0.012	0.0983	0.6897
	4	.39200*	0.13947	0.013	0.0963	0.6877
3	1	0.05	0.13947	0.725	-0.2457	0.3457
	2	-.39400*	0.13947	0.012	-0.6897	-0.0983
	4	-0.002	0.13947	0.989	-0.2977	0.2937
4	1	0.052	0.13947	0.714	-0.2437	0.3477
	2	-.39200*	0.13947	0.013	-0.6877	-0.0963
	3	0.002	0.13947	0.989	-0.2937	0.2977
* 均值差的显著性水平为 0.05。

## Sheet: cck-8
0μg/ml	20μg/ml	40μg/ml	80μg/ml	NC
0.577	0.585	0.563	0.536	0.031
0.589	0.563	0.558	0.559	0.041
0.566	0.56	0.545	0.541	0.044
0.548	0.534	0.542	0.545	0.036
0.565	0.562	0.567	0.563	0.033

## Sheet: Cytokine Antibody Array
proteinID	entrezID	uniprotID	A1	A2	A3	A5	B1	B2	B3	B4	B5	C2	C3	C4	C5	M2	M3	M4	M5
MIP-3a	20297	O89093	1771.48	1571.93	2881.72	2584.58	3712.96	2892.33	5827.39	4605.45	3971.12	12226.8	9922.09	6417.01	4192.85	1905.18	853.325	2450.41	1646.66
Eotaxin	20292	P48298	13495	9813.26	15737.1	13704.4	13441.6	16420.9	14576.4	8885.42	14027.4	25305.4	38012.4	33870.4	21089.3	12972.8	10403.1	13186.2	11886.2
MCP-1	20296	P10148	1840.06	1416.98	1724.31	1681.14	2315.8	5539.47	6450.3	5241.82	3523.82	4431.42	2875.79	4024.61	6120.5	1621.61	1788.37	1931.21	1988.32
Resistin	57264	Q99P87	358224	318557	306183	317455	360762	326026	349180	268800	296328	250588	262727	240627	261648	253818	273057	251343	279994
Pentraxin 3	19288	P48759	20817.3	11897.2	19566.8	19318.5	24641.8	18790.1	29397.2	23942	29964.4	22834.2	14295.2	22250.9	23036.1	8985.87	10180.1	5876.37	8543.67
TIM-1	171283	Q5QNS5	3225.1	7299.28	3459.93	4465.45	6373.51	11146.6	10083.8	10772.8	11241.7	8495.81	10507.5	10252.1	16984.2	5285.18	4772.35	6889.28	8258.31
E-selectin	20339	Q00690	133249	122267	114823	109256	162018	201654	154370	179555	191967	149120	159461	154781	186292	118301	139371	109398	123287
VCAM-1	22329	P29533	244100	211269	265875	247373	270464	252505	275840	246832	251509	205236	226955	216898	257753	204791	205426	191794	192702
Galectin-3	16854	P16110	29713.2	35058.2	36377.8	42954.2	48344	46244.1	49604.6	46775	50495.7	57074.9	66646.7	60459.2	62805.8	69538	69892	71073.1	53542.1
IL-9	16198	P15247	3936.89	3829.12	4314.81	3636.98	3862.35	5094.65	3611.67	3774.32	3613.1	3835.75	3961.37	4840.62	4607.77	2981.27	3211.99	2577.44	3035.37
G-CSF	12985	P09920	4683.09	3944.71	5117.38	4955.37	6168.14	6508.18	6777.32	7574.44	10159.2	8595.4	3826.29	9152.6	9905	2192.7	1983.29	2730.68	4335.97
IL-10	16153	P18893	5677.39	4677.23	4689	5454.62	4623.79	5100.64	6059.49	5057.03	4600.83	5474.31	7102.78	6014.05	5455.51	4283.25	3637.58	4378.12	3819.69
Endoglin	13805	Q63961	1912.87	2227.11	1642.66	2176.04	3281.77	3759.68	1925.44	2764.08	3157.51	2572.45	3964.56	4159.74	4172.61	2274.04	1997.67	2290.42	2230.41
MCP-5	20293	Q62401	6734.7	2026.62	4202.91	3689.21	5452.62	9150.76	10334.8	11919.6	10303.2	10784.3	10814.9	17945.2	15733.9	3960.68	4511.6	3416.5	3569.17
TCA-3	20290	P10146	6351.81	6978.54	6457.71	6547.53	7528.76	8018.94	7432.24	6144.61	7827.36	6626.38	6985.95	7102.33	8391.14	5252.6	5345.64	6088.05	5425.92
OPG	18383	O08712	2950.47	6554.95	3869.73	5503.95	21552.8	35288.9	29447.9	24494.8	49397.1	5730.63	6656.99	54834.9	34760.3	17371.8	20725.2	13338.9	24249.2
Dtk	22174	P55144	651.065	675.713	656.881	733.991	608.115	926.173	777.833	891.345	762.211	936.942	1028.53	986.881	1005.23	684.034	651.64	872.966	841.368
CD6	12511	Q61003	12183.1	17542.4	16660	11303.7	10995.5	13323.5	6223.25	10992.2	12037.2	5674.25	3860.4	5259.93	9209.83	12639.8	13151.4	8813.04	11598.4
MBL-2	17195	P41317	312351	323432	352881	284523	283882	271577	284573	261261	284971	245587	260242	250870	261662	256389	337297	236492	250950
MDC	20299	O88430	10027.3	14214	12240.1	16075.4	25031	25537.3	27250.6	18702.8	23091.2	16804.1	15704.9	20612.7	34915.2	13084.7	12674.3	11632.5	15454.6
P-selectin	20344	Q01102	99640.8	109901	100383	96862.7	110012	133381	148366	124730	139384	103768	98263.4	124659	131800	95831.6	110167	96469.4	98237.9
CT-1	13019	Q60753	2087.26	1873.17	2118.41	2146.45	2202.31	2789.44	2245.77	2916.01	2797.6	2819.93	3117.25	2665.32	2542.86	2478.88	2879.83	2820.1	2812.49
CXCL16	66102	Q8BSU2	10695.8	12789	9654.75	10542.9	17080.5	20325.4	14905.6	12182.3	17692	23398.3	23132.4	17838.3	23352.4	12801	13955	14771.9	8652.96
L-Selectin	20343	P18337	198118	193774	185526	178480	179452	192522	186267	173093	186264	163128	193478	184610	200017	180358	150554	154321	152373
Nope	56741	Q9EQS9	47087.2	47131.4	40560.5	39817.6	36456.8	43033.6	36393.6	34538.8	45083	35553.2	34541.8	28695.3	31617.6	27363.2	33375.1	26593.6	28873.2
Axl	26362	Q00993	17420.8	31466	24093	32908.8	52489.4	57121	36665	37115.1	63197.6	34237.6	48096.1	51753.3	72687.2	46708.2	29973.4	23679	27330.8
Artemin	11876	Q9Z0L2	152.548	132.666	76.9352	142.24	106.026	232.694	391.927	637.232	381.519	334.404	232.563	438.361	314.704	421.977	301.805	283.276	279.728
IL-6	16193	P08505	7848.97	7088.92	7515.84	8557.44	7471.27	9272.08	8414.72	10185.8	9061.98	9750.74	10641.4	11709.7	8820.56	6822.76	6290.41	7178.58	9244.05
IL-2	16183	P04351	8816.5	8617.26	8679.72	10891.7	8998.57	9487.26	11508.4	7942.05	10709.1	9462.88	10481.1	11069.1	11414.3	6510.42	6500.31	6952.41	6291.11
KC	14825	P12850	17572.4	18558.1	14214.5	13863.1	24872.4	28379.1	22384	15939.8	20586.4	21730.5	33964.6	33565.2	37402.8	7604.4	20696.3	15438.9	13597.1
CD40	21939	P27512	953.67	963.273	1211.66	1088.74	1124.08	1044.52	1291.56	1241.44	1617.81	1219.46	1423.11	1507.31	1462.49	1208.22	1015.9	1095.78	1045.55
OPN	20750	P10923	142871	139130	149100	142873	194561	179210	217647	197655	206185	156613	171796	187335	203587	143465	166679	132907	168029
gp130	16195	Q00560	3829.36	4179.96	2693.66	2662.5	8996.54	8775.39	6940.25	2975.75	5252.57	3870.04	6579.98	4002.37	6051.26	10096.1	7231.43	5178.47	7973.76
SDF-1a	20315	P40224	5252.18	3818.35	3898.69	5022.91	3708.46	5578.3	5389.6	4839.72	4877.19	3662.51	5999.11	4645.18	5117.87	2935.7	2829.56	2983.61	2713.53
TNF RII	21938	P25119	88840.1	91828.2	63809.2	72695.2	95591	115047	102336	103998	133153	82958.6	81894.8	136396	149510	89832.5	87664.1	77821.8	91711
IGFBP-3	16009	P47878	148451	157827	170487	172957	168300	196991	193800	151527	191662	138984	138825	148131	187450	141721	150012	143994	151116
Kremen-1	84035	Q99N43	972.894	803.318	737.077	1024.79	1938.72	1409.26	1072.75	1383.14	1239.92	1361.91	1158.8	1231.13	1342.55	630.294	917.017	1229.97	1207.48
IL-12p40	16159	P43431	3240.61	2785.67	3240.3	4479.02	3014.16	4392.52	3454.85	4397.73	3866.95	3515.89	3777.13	4053.66	4065.08	2277.62	2112.76	2367.31	2637.74
Tryptase ε	70835	Q9ER10	393.264	815.09	357.038	535.436	742.379	827.503	3123.33	2331.57	1891.58	811.826	1212.92	1460.55	1095.78	401.047	708.03	638.546	736.698
GITR	21936	O35714	1967.61	1378.21	2180.16	2290.7	2108.61	2078.8	1735.94	1499	1538.77	1152.32	1871.92	1409.96	1941.98	1477.55	889.526	1432.01	1063.53
IL-28	338374	Q8CGK6	3166.8	2876.29	2302.15	2267.75	2360.36	4611.61	4653.35	3962.9	6834.93	3120.8	4275.37	3449.4	3791.26	2408.88	2170.11	2861.8	3248.29
CD30	21941	Q60846	3314.98	2396.67	3300.19	2496.39	5374.28	3822.13	5239.13	4286.77	7218.69	3061.59	5399.17	4427.92	3352.38	3741.56	3541.93	2691.69	1722.33
MIG	17329	P18340	1985.2	812.126	1195.99	1044.56	4137.24	6463.42	6205.8	3163.19	7364.4	4772.68	4988.69	6675.19	3210.57	10388.6	2861.31	1637.48	3340.77
Leptin	16846	P41160	3099.58	5507.3	4235.7	6744.83	999.631	923.95	3972.71	3468.41	2830.92	1673.19	2470.95	2109.38	3700.73	4605.58	3377.8	2530.29	3850.28
Leptin R	16847	P48356	7285.83	7183.67	7148.34	5522.91	8927.23	9071.11	3388.38	6932.65	7021.85	10162.8	9692.9	9249.43	8767.53	6157.27	6338.86	5772.57	4445.04
Fcg RIIB	14130	P08101	31657.9	44399	42030.3	29237.1	29386.3	29155.7	30696.2	32110.3	31906.2	43095.3	40180.5	37639.5	55439.8	32027.5	33648.1	57525.2	38231
TACI	57916	Q9ET35	1676.56	1553.64	1842.77	1872.38	6481.19	2042.2	4139.84	3267.1	5009.14	3441.82	2875	4157.71	1511.92	1616.57	1661.74	2211.97	1885.07
TGFb1	21803	P04202	8215.93	8833.3	5874.69	6543.39	5055.34	5605.76	3954.73	4332	4282.15	5835.88	8444.22	6274.28	8562.37	6774.78	6886.63	6790.5	3826.54
Lipocalin-2	16819	P11672	182378	210916	284778	213510	253259	273131	305739	269116	309348	237236	267720	263311	231028	269477	358121	271458	282277
H60	15101	Q3TDZ7	882.67	594.843	482.737	623.371	1010.23	955.789	1401.44	1999.61	1481.41	967.415	891.348	957.385	927.564	566.323	883.702	523.103	947.927
ANGPTL3	30924	Q9R182	1197.97	1714.62	1820.11	1404.44	2558	1784.4	1721.51	2211.02	4381.73	3776.38	2244.43	6410.22	5116.44	5758.55	2803.42	2300.28	6292.92
GM-CSF	12983	P26955	2077.02	1864.37	2121.61	2672.63	1989.01	3054.1	2556.21	3316.98	2787.77	2687.8	2767.99	3216.93	2297.53	1354.61	1532.36	1548.22	1947.72
Fractalkine	20312	O35188	846.449	468.423	392.27	576.411	2779.91	519.343	2429.36	4285.25	2884.39	376.818	1023.84	537.867	501.838	449.603	285.37	459.813	485.205
IFNg	15978	P01580	2848.49	3072.99	3468.88	4810.09	3313.31	4468.56	4947.73	8647.84	5153.29	4624.23	3736.71	4270.97	4550.79	2919.65	3166.72	2927.43	3889.58
Lungkine	20309	Q9WVL7	2604.53	1225.99	893.933	825.448	757.181	1042.41	942.481	862.361	1063.75	741.308	649.741	951.563	874.942	615.959	787.736	660.191	693.9
IGFBP-5	16011	Q07079	8757.63	9025.68	10993	11266.6	19168.1	25557.3	31954.6	33461.9	56267.9	31787.1	30870.5	47870.1	47030.7	16262.2	21016.7	14338.1	29064.2
ACE	11421	P09470	19893.5	22179	19291.8	19849.2	18378.7	14505.5	11979.2	15744.7	14691.3	14102.2	14466.2	14937.7	23007.8	16746.2	14212.4	19557.1	14193.8
Limitin	15964	Q61716	793.05	779.995	678.239	615.919	893.989	1034.41	1059.65	1172.59	1064.89	994.518	825.311	1123.04	902.078	577.769	747.372	588.603	811.143
VEGF-B	22340	P49766	457.519	425.902	587.526	408.272	449.639	734.769	776.542	558.312	1241.6	420.682	617.59	573.015	576.125	561.128	549.894	569.391	463.071
IL-23	16160	P43432	1628.96	1177.67	1657.25	1831.21	1532.64	1989.31	2033.16	1718.33	3255.8	1731.38	2952.67	2424.94	2440.19	1553.2	1207.78	1563.72	1498.91
IGFBP-2	16008	P47877	28253.6	37356.9	43972.3	60206.7	46774.3	77145.4	67710.5	49708	65406	33183.5	52895.9	55204.5	65763	45038.8	47726.4	52965.6	54221.6
TNF RI	21937	P25118	103525	120692	79864.6	79957.8	109540	126120	89190.2	84485.7	109176	102210	132112	101219	128870	95906.1	71889.9	45046.6	77189.6
JAM-A	16456	O88792	34936.5	38259.8	33253.4	35597.4	42364.9	47123.6	39667.9	35915.2	43997.4	38735.5	41621.1	37167.3	37777.8	30272.6	27411.4	25717.3	27019
C5a	15139	P06684	97370.7	90585.9	93385.2	104751	94937.4	91090.8	58234.5	60693.6	58670.6	98407.7	79822.9	70726.6	72177.3	60507.3	97055.4	107719	81015.5
Marapsin	213171	Q8BJR6	331.062	838.413	453.853	429.119	271.767	464.654	309.679	355.912	374.411	323.35	396.218	566.413	847.806	391.099	309.841	264.933	252.752
Testican 3	72902	Q8BKV0	367.417	735.11	798.054	644.734	810.402	979.445	1306.05	1042.49	2560.76	492.993	463.403	1171.72	878.09	423.405	526.105	555.684	608.623
TWEAK	21944	O54907	2686	1985.34	1544.02	1617.8	1408.01	1565.41	921.687	1156.21	1230.24	1096.27	2177.86	1669.75	2057.79	1766.93	1631.19	2104.49	1425.91
Fas L	14103	P41047	4006.05	743.071	3683.58	4057.81	3838.53	3268	4552.69	16075.2	8509.26	3253.04	3594.55	2319.22	3969.73	2014	81.1285	2276.78	579.266
Meteorin	70083	Q8C1Q4	469.115	726.859	400.632	476.813	623.637	912.124	1822.61	1445.61	1345.44	438.16	663.522	1155.98	933.861	621.522	1095.42	499.202	1092.78
MMP-3	17392	P28862	41014.8	37402	17467.1	30256.3	49002.1	45878.1	40108.7	39040.4	48231.8	43150.8	46650.8	49460.3	62333.8	44566.3	47218.3	41580.4	48186.8
RAGE	26448	Q9WVS4	1809.18	1957.84	1561.25	1771.38	2864.98	3553.06	3274.85	2929.5	3600.44	2193.22	2453.01	2715.51	2587.64	2187.11	1773.85	4733.06	1743.69
Fetuin A	11625	P29699	11337.1	8521.42	11992.7	13396	9207.31	20640.7	20439.5	23296	32385.1	15671.6	13947.7	23030.6	23642.9	10739.1	24399.6	12222.8	26399.2
RANTES	20304	P30882	3683.31	2345.79	4962.22	4364.94	5862.08	5193.1	3758.26	5206.09	4957.53	3772.33	4194.71	4888.67	4106.23	3165.92	3367.54	3241.34	4260.88
TWEAK R	27279	Q9CR75	69770.6	64423.4	73914	72941	81224.7	100536	97412	90137.8	93267.1	86682.8	64793.4	81388.6	93184.7	63878.6	62178.9	65578.8	69529.2
VEGF R3	14257	P35917	2993.88	2365.7	2979.33	2682.87	3257.79	4474.53	3030.2	3142.51	3074.94	3110.96	2983.63	3126.6	2845.98	2228.93	2590.18	2797.1	2303.83
Chordin	12667	Q9Z0E2	2766.41	2146.03	2220.96	2382.15	2059.36	2574.08	1779.76	1509.6	1918.11	2159.46	3265.96	2621.7	3023.27	3405.08	3001.09	3417.56	1961.8
IL-4	16189	P07750	1970.84	1480.6	2133.45	1915.86	1820.55	2131.95	2054.16	1598.86	2072.33	2177.94	2218.48	2646.55	2236.78	1905.97	1589.67	1802.28	1553.65
DLL4	54485	Q9JI71	3533.58	3624.72	2687.55	3104.44	2981.05	4116.09	4182.29	7622.57	6445.64	4205.18	3242.53	4272.24	2993.03	3430.24	2213.58	2457.12	1732.84
HGF R	17295	P16056	3377.6	3385.9	4456.16	3828.69	3587.41	4869.23	3238.04	4247.56	4199.81	3191.92	3877.35	4481.5	4293.31	2267.22	3169.62	3778.48	2107.19
Eotaxin-2	56221	Q9JKC0	6303.85	5642.47	7769.02	9665.54	5837.23	10136.1	4998.28	9148.75	6798.24	5605.73	9182.96	6777.15	5922.95	5076.26	2506.38	6212.07	3289.62
TARC	20295	Q9WUZ6	3681.72	1527.58	5245.45	4963.43	5036.82	3095.65	2905.82	2355.87	2327.62	3707.4	3480.24	2713.13	2361.4	1699.16	1153.84	2763.61	1782.83
bFGF	14173	P15655	3638.2	2972.94	4914.4	5036.06	5120.82	4923.42	4675.28	4182.47	5084.28	3628.86	4959.37	4321.45	4383.99	3957.68	3295.26	3482.79	3304.72
CD27	21940	P41272	3491.11	2172.59	3576.92	3043.35	2619.6	3513.95	2581.11	3822.48	3261.22	2734.48	4130.62	4728.92	4056.76	3633.92	3012.15	3759.05	3624.53
IL-17E	140806	Q8VHH8	1203.63	629.218	881.136	634.817	894.818	1070.58	2803.05	3913.41	5298.55	935.189	1085.02	1323.7	1497.36	982.562	925.065	921.84	838.917
IL-1a	16175	P01582	11595.6	1802.38	10193.4	14283.3	3881.42	10005.1	3460.98	8368.75	4850.88	3577.94	4797.23	2966.11	2211.08	4412.51	1868.55	4923.52	2717.9
HAI-1	20732	Q9R097	3200.21	2545.22	3692.62	3457.13	4094.28	4590.86	3188.83	4596.09	3636.11	4739.01	3814.06	3824	3845.76	2994.35	3518.86	3006.23	2604.45
MIP-3b	24047	O70460	533.106	368.958	378.502	487.416	586.039	562.206	1326.01	2153.1	1502.62	545.096	658.789	747.467	904.946	567.005	475.717	465.549	350.647
LOX-1	108078	Q9EQ09	2491.24	7451.65	1099.46	834.267	841.094	1314.17	903.887	1084.64	1179.55	960.89	1257.56	3712.31	4574.11	906.716	1313.73	1536.16	489.468
IL-17B R	50905	Q9JIP3	2168.36	1098.29	833.696	990.338	773.675	1173.02	703.421	900.217	815.004	920.146	1183.67	822.682	1056.78	785.819	519.501	882.414	716.094
sFRP-3	20378	P97401	75.1469	112.228	82.1336	176.707	218.74	556.103	1438.28	1743.87	965.823	0	1086.44	708.182	451.797	721.033	402.643	268.132	461.276
MIP-1a	20302	P10855	2624.75	364.304	4007	3342.72	3459.49	1030.77	4599.9	3029.49	2307.01	4110.44	2534.48	1016.8	878.134	1219.49	104.948	1194.8	598.137
MFG-E8	17304	P21956	2247.5	2365.11	2333.05	1960.74	2076.7	2809.51	3496.44	3183.92	4870.86	3190.83	2622.26	1746.42	2058.86	1338.61	1837.66	1564.81	1607.23
IL-2 Ra	16184	P01590	12567.9	13942.3	16596.2	13746	10077.1	9596.07	13955.5	13679.2	18496.8	8431	9060.74	11919.6	11636.9	15259.8	14261.1	13221.8	19204.9
IGF-1	16000	P05017	203228	207154	197622	112530	164950	161379	138924	97835	117508	144850	164437	30741.1	177801	120246	134735	150761	86814.8
MCSF	12977	P07141	7007.31	3229.8	6839.87	6992.79	5460.42	6583.07	6360.12	6042.17	6354.1	5083.83	4730.89	4961.59	3119.22	3823.93	4157.13	5048.24	5544.09
4-1BB	21942	P20334	4097.79	3872.87	4667.27	4522.67	4841.45	5249.08	4851.66	5811.19	5451.74	4995.93	5300.36	5483.5	4416.43	4912.57	5191.13	5243.22	5023.58
IL-20	58181	Q9JKV9	5439.98	9688.14	8382.62	12929.9	6947.02	4922.58	12627.3	12955.1	16809	27153.6	27691.6	4831.99	27256.7	9208.88	8100.55	20680.9	4027.12
BLC	55985	O55038	3781.74	1682.98	3812.56	4229.34	4620.56	4768.12	4054.66	13041.8	6684.29	6488.54	6374.24	13087.8	10982.3	3269.07	4173.76	4031.28	1460.2
IL-17	16171	Q62386	3200.74	2486.51	3212.18	4467.16	2568.82	4111.42	3555.95	7682.01	4364.1	3575.71	3382.36	4022.6	2830.02	2167.1	2354.14	2569.39	3437.59
MIP-1g	20308	P51670	258956	317574	250877	249359	240493	273384	257437	235746	242482	199362	228027	231199	226733	237551	220295	226578	244950
Shh-N	20423	Q62226	1561.55	975.658	846.981	691.174	724.31	896.222	503.802	744.624	776.211	841.365	966.158	1003.03	1130.88	944.26	536.936	1008.3	750.99
Lymphotactin	16963	P47993	6888.75	1718.96	1837.02	2184.25	2372.7	2641.75	2249.86	2752.21	2198.66	2440.37	2420.7	2326.53	2374.07	1448.01	1639.06	1625.29	1077.95
IL-5	16191	P04401	2758.95	2473.13	2817.61	4742.52	2923.35	3781.72	4625.29	5824.28	3621.77	3880.45	3398.2	4588.67	3547.74	2739.69	2402.49	3418.89	3662.61
Epiregulin	13874	Q61521	1584.35	393.347	252.985	395.65	400.881	592.163	675.757	2160.82	1444.99	630.726	498.961	523.338	669.787	485.566	392.63	730.432	309.911
CCL6	20305	P27784	869.022	495.941	1003.18	1346.6	1041.35	1124.91	3614.39	16515.9	15900.5	1145.09	742.192	996.416	892.633	1789.68	5286.52	2782.59	9509.22
IL-1ra	16181	P25085	2455.21	1335.16	2813.75	5797.26	9939.95	6574.15	18805.9	10355.9	27125.6	27103.8	19224.8	26624.4	22273.4	10420.4	14772.7	7051.5	12886.7
PF4	56744	Q9Z126	269027	222924	211060	231036	176795	233055	249511	225985	263822	138344	153545	213207	220024	190575	238097	208043	267553
TSLP	53603	Q9JIE6	3544.66	3100.9	3847.97	3412.17	4315.17	5322.22	3920.76	4297.82	3812.38	4310.64	4197.37	4047.66	3573.8	3018.27	3405.68	3579.39	2807.02
EDAR	13608	Q9R187	971.445	301.327	329.625	333.111	442.315	532.798	793.088	1746.09	1257.55	442.05	373.249	327.331	622.174	256.632	351.116	383.759	270.169
Progranulin	14824	P28798	275851	280092	293992	315539	359704	320645	394714	261364	304006	299777	269501	286875	248765	260302	330190	255895	333202
IL-1 R4	17082	P14719	1766.11	1837.57	1314.68	1466.03	1153.05	3583.29	2483.84	2330.39	1714.67	1701.66	2355.68	3022.15	2735.11	2277.25	1353.18	2436.08	2467.38
Epigen	71920	Q924X1	35058.4	30276.7	33166.4	30248.8	32855.8	32807.5	28470.2	25964.6	29730.6	29024.1	30908.8	31024.2	33000.9	33142.8	37077.7	34551.5	28670.1
EGF	13645	P01132	1473.79	732.045	888.637	926.036	946.168	903.377	1058.18	1923.36	1171.08	749.499	937.434	730.286	790.651	495.991	534.007	609.097	475.213
VEGF-D	14205	P97946	1360.13	1457.91	1291.52	1610.8	1892.21	1712.98	2125.14	2923.83	2240.41	1323.71	1658.42	1438.67	1443.92	1174.96	1037.91	1507.02	1462.14
6Ckine	100042493	P86792	452.885	325.056	378.092	343.463	287.195	345.774	294.677	217.281	309.856	323.455	443.444	306.404	348.839	455.767	384.384	327.221	265.478
Periostin	50706	Q62009	155894	245368	173638	210640	225383	231393	211778	177036	216009	177471	186568	193078	198009	178310	214783	164219	175954
ICAM-1	15894	P13597	5321.5	6829.78	7604.63	8783.76	6558.1	10624.5	8691.19	9386.73	12113.6	6355.02	7894.84	8846.84	9109.31	4247.66	4491.55	6521.63	13965.4
IL-1b	16176	P10749	1937.01	1870.35	2153.82	2456.91	1940.66	2255.95	2562.66	2507.17	2076.55	2373.77	2585.86	2603.98	1813.75	1800.44	1460.55	2206.43	1800.4
Chemerin	71660	Q9DD06	4640.54	7990.61	5300.21	4841.65	4970.71	8324.58	5969.66	10669.8	7785.13	4599.17	5318.37	10609.6	8678.36	5529.94	6821.52	6470.46	5722.08
Decorin	13179	P28654	110414	97592.1	113804	101973	144179	123640	110374	132270	124242	122578	157904	159587	149139	132698	126998	127773	129716
OX40 Ligand	22164	P43488	944.269	344.892	387.393	527.86	611.23	705.69	1171.61	1949	1732.66	658.495	567.052	471.151	644.663	342.639	592.735	417.693	626.146
Pro-MMP-9	17395	P41245	277765	150271	184139	97598.7	265149	247272	194977	172797	183888	220772	267384	241805	258872	173025	248213	172071	163412
TRANCE	21943	O35235	3268.14	2719.41	2777.52	2715.66	1694.6	2589.79	2443.09	1765.97	2712.33	2137.92	3470.21	2453.67	3177.15	3420.38	2984.95	2794.36	2700
IFNg R1	15979	P15261	2594.32	1224.22	1216.06	1526.89	824.986	1514.27	1739.18	977.014	1542.63	1682.49	1878.04	1587.99	2089.42	2103.37	2272.73	1442.47	1307.98
SLAM	27218	Q9QUM4	1153	563.708	514.519	557.915	505.692	633.5	522.813	683.56	608.836	738.069	730.281	679.942	749.296	813.357	735.076	710.555	512.89
CRP	12944	P14847	38828	53109	31661.3	34493.1	37167.2	44435.8	46727.6	44004.1	48618.2	33815.8	35704.3	57408.3	51402	50865	51420.7	47962.3	42040.2
NOV	18133	Q64299	1324.01	10452.3	2297.35	2072.19	1963.64	4980.79	7489.55	3551.96	39878.1	1105.94	20286.7	6494.1	4488.05	2022.46	6060.27	2794.09	6710.36
TPO	21832	P40226	3801.58	4152.94	3459.91	3814.47	2845	3362.17	3117.42	3336.29	2849.32	2299.91	2845.63	2235.73	2290.28	2439.85	1900.65	2717.83	2266.69
PlGF-2	18654	P49764	1403.24	1076.04	273.863	536.554	892.792	1248.96	1073.56	1273.23	1387.17	475.426	614.856	1095.12	895.032	638.959	1105.42	745.083	1139.08
IL-3	16187	P01586	1913.43	2076.32	2414.06	3413.86	2261.31	2989.85	2726.78	3724.9	3598.72	2835.99	3345.05	3777.53	2614.35	2065.82	1971.73	2351.05	3656.23
CCL28	56838	Q9JIL2	773.136	117.735	147.517	75.9745	134.721	206.937	404.236	2149.46	422.125	256.218	305.48	223.353	117.945	78.8879	227.473	486.774	187.832
IL-12p70	16159	P43431	2788.64	2487.03	3670.42	3181.85	2678.08	3050.01	3366.73	2973.44	3665.07	2853.08	4364.42	3503.08	4206.44	3381.45	3576.4	3495.7	2859.67
MIP-2	20310	P10889	1323.06	1216.35	742.762	936.813	881.075	1264.32	1107.6	1004.9	3963.42	1203.5	1014.69	1190.04	1491.32	899.064	925.86	799.726	1044.62
ADAMTS1	11504	P97857	1121.82	1151.77	1040.94	900.164	820.974	1081.42	1312.52	1066.42	1762.34	1134.24	1269.15	1285.43	1231.34	1588.93	1366.49	894.313	1072.68
IL-7 Ra	16197	P16872	200.135	672.292	391.94	585.365	367.761	564.223	527.914	651.35	730.303	411.434	453.211	796.233	561.006	378.155	651.634	317.469	460.051
CD27L	21948	O55237	911.27	656.07	1497.3	1349.94	1247.65	1226.24	1122.15	892.766	1067.73	905.285	1243.08	1069.99	870.668	719.366	671.521	823.056	857.702
IL-15	16168	P48346	3917.08	1530.51	4748.88	4849.81	5917.57	4957.4	5680.93	3019.11	2598.41	4550.93	4947.23	4543.08	5597.21	3755.37	267.323	5395.78	6069.34
GITR L	240873	Q7TS55	1179.59	419.571	507.417	623.996	552.417	651.864	790.901	1255.58	1003.22	579.761	773.528	825.747	930.659	678.014	685.395	1146.63	664.89
Renin 1	19701	P06281	46002.5	36452.1	61738.9	55053.4	57769	63666.5	43038.3	61351.9	54548.1	66352	43365.5	47828.9	55632.3	35727.6	50480.6	43347.4	51012.5
Activin A	16323	Q04998	870.576	888.642	1020.72	1419.73	513.717	1357.59	515.014	1072.79	530.767	410.567	2472.43	821.27	325.944	1070.64	1278.02	695.817	819.211
MadCAM-1	17123	Q61826	2394	2446.47	3213.6	3415.04	3282.53	2582.31	2595.77	1474.99	3262.87	2409.88	2869.42	2567.08	2393.28	2326.37	1825.59	1683.75	1907.16
MMP-10	17384	O55123	1440.19	3019.62	1069.35	1061.82	684.428	1665.8	919.371	2197.16	1675.45	871.83	1295.67	2445.07	7229.18	1274.45	2313.37	1485.34	1061.35
Galectin-1	16852	P16045	20531.1	26808.1	27878.4	20325	33902.1	31435.3	42236.5	37009	40519.9	33347.4	24343.1	36415.5	25038.4	17781.8	17069.7	16529	28043.2
Adiponectin	11450	Q60994	35245.5	29560.4	30813.5	27543.8	28309	31813.3	25907.3	26855.3	27702.6	27879	32016.8	30900.1	30398.5	30573	26049.4	28919.4	25555.2
DAN	74108	Q8VDG3	942.94	572.07	698.297	517.799	629.079	775.247	842.693	2199	1188.17	695.886	921.926	657.309	495.94	443.195	863.122	443.172	554.887
IL-3 Rb	12984	P26954	3222.33	2597.48	3846.92	3471.73	3267.43	4201.37	2859.18	4755.12	3281.15	3048.11	3917.9	3770.63	3207.77	3138.84	3687.86	2970.04	2396.88
Osteoactivin	93695	Q99P91	3329.46	4737.29	4692.45	3595.78	15323.7	10967	17019.5	18955.3	25069.7	17368.7	7965.43	15048.6	16866.6	11076.7	13435.3	7903.13	17456.3
Fas	14102	P25446	866.568	1350.65	631.77	532.307	541.925	497.175	673.32	696.922	1466.86	769.248	889.374	902.139	600.13	1256.09	654.383	416.057	1620.81
Granzyme B	14939	P04187	1366.55	1202.07	932.464	809.262	674.823	903.384	1192.11	936.805	1944.94	1077.59	1312.1	1414.82	1009.88	1733.67	1195.09	862.402	2545.49
IL-17B	56069	Q9QXT6	1679.16	1314.42	1046.25	1144.96	1003.84	1261.72	1504.46	1067.42	1775.39	1332.14	1696.02	1481.7	1296.56	1963.55	1424.45	1097.27	2830.83
TremL1	71326	Q8K558	41863.3	41400.8	36189.1	39247.2	41663.7	38697	37016.3	38769.5	38399.2	33785.5	36637.2	38250	39384.9	41273	34706	36587	36315.2
E-Cadherin	12550	P09803	59987.4	48675	52908	50334.9	52156.8	53211	46321.7	46415.9	48368.8	45167.4	49215.6	48552.2	52419.2	57745.8	47810.9	50013	43254.1
TCK-1	57349	Q9EQI5	75678.6	86143.3	64936.1	68474.4	62608.2	63004.7	56028	65530.9	56013.5	61493.5	87193.7	63899.2	85588	70945.9	73504.8	57452.2	56662.2
PDGF-AA	18590	P20033	28259.7	31488	24019.7	28798.8	27015.3	30740.7	25910.5	27803.4	27191	25054.8	31480	31142.5	30065.3	33466.7	26283.3	28451.7	26040.2
Flt-3L	14256	P49772	36510.7	43339.4	43891	43740.6	47468.8	51515.9	49378.1	49419.1	56152.2	48313.5	54516.1	38296	34177.4	40298.9	36771	39726.2	35211.9
ANG-3	11602	Q9WVH6	687.343	681.198	855.991	648.21	168.888	1064.96	441.893	290.956	477.352	378.674	345.806	730.517	517.846	406.811	928.034	295.851	843.447
BTC	12223	Q05928	2123.46	1507.18	1790.27	2662.9	2227.14	2754.03	2300.57	3792.56	3283.07	2102.34	2018.13	2126.73	1858.88	1831.83	2646.67	2824.3	2438.53
Prolactin	19109	P06879	59285.7	24929	14779.8	11556	63230.2	80239.3	24531.5	39649.8	58758.4	90977	98925.3	38430.5	50248.3	34980.3	30294.1	33720.9	63713.6
P-Cadherin	12560	P10287	2464.3	4552.47	4445.59	3198.33	3225.39	5568.43	3204.46	5124.38	5934.51	2937.38	3103.14	2981.31	3448.05	2654.79	3764.72	5251.32	8905.59
IL-22	50929	Q9JJY9	431.218	2201.1	622.76	435.943	541.561	314.614	496.733	660.209	1992.31	987.979	642.172	1053.09	448.467	1437.28	571.216	174.833	2789.76
Neprilysin	17380	Q61391	3444.63	6005.85	5580.15	5954.03	6956.09	5206.79	7345.72	11026.9	12306.7	5375.71	4284.45	6043.02	3806.73	4971.57	3830.41	4585.94	5982.55
CD48	12506	P18181	7344.84	7133.82	8587.24	8453.58	6883.63	11812.8	6395.93	11592.6	8320.87	5932.22	10160.1	7890.75	8835.18	9175.95	9371.31	9877.62	10416.4
CD40L	21947	P27548	1516.31	1700.63	2292.61	1721.72	1837.8	1953.94	1540.1	2196.84	3174.25	1917	1899.25	2093.98	2448.48	2478.88	2150.76	2048.09	3302.98
Dkk-1	13380	O54908	20000.6	21604.6	25767.3	29010.4	20938.7	25443.9	21829.4	26028.9	31130.7	25663.1	28063.6	25857.1	22439	22200	17221.4	20859.8	26869.4
MMP-2	17390	P33434	20518.3	22876.6	19031.2	21762.6	24221.8	24516.3	23475	25722.7	28750.1	23583.2	26837.8	26499	25965.9	29201.8	27373.1	26543.3	31307.2
VEGF R1	14254	P35969	1561.22	3567.3	2270.75	2401.37	1635.43	2114.84	3614.51	3565.61	3783.2	2310.93	1573.38	2504.44	1603.13	2174.67	1516.19	1269.45	3887.36
IL-17F	257630	Q7TNI7	976.757	2661.15	1536.3	655.445	1061.74	833.52	1893.55	1691.88	6073.78	2613.61	1190.15	2117.15	1546.28	2660.65	1569.27	1235.17	9081.41
Gas 1	14451	Q01721	21561.6	24777.7	25638.9	25253	28419.9	31710.2	24646.5	27501.4	31049.4	26805.8	28857.5	22216.8	22149.3	23181.9	21167.3	20230.3	24066.9
TROY	29820	Q9JLL3	4438.19	4096.02	4709.81	4942.06	4312.51	6968.33	4886.31	5009.31	7517.07	6101.04	4132.49	4490.9	3974.93	3375.06	2698.21	3584.08	4797.61
Clusterin	12759	Q06890	7659.59	7032.28	10410.3	7555.6	7961.23	8016.57	9158.13	8836.97	10539.6	8568.46	9165.28	8196.52	7194.73	7237.36	8518.76	7814.18	9526.1
Persephin	19197	O70300	623.719	200.223	100.154	114.083	200.866	107.049	220.825	1440.8	332.817	155.063	117.662	222.582	185.104	332.048	201.204	260.56	176.948
BAFF R	72049	Q9D8D0	1803.15	1688.49	2771.53	2908.57	2756.3	3467.84	2710.85	3997.23	5196.85	2650.92	4564.55	3035.69	3342.05	4170.62	4115.38	4035.56	4361.99
IL-7	16196	P10168	804.97	391.382	1288.99	765.056	595.745	556.55	881.723	623.181	852.053	1255.35	1459.14	1055.05	242.408	542.993	415.076	858.33	2548.46
TNFa	21926	P06804	1217.59	1794.99	2416.9	2329.47	2435.79	2278.78	3137.41	1760.93	2773.56	2848.42	2970.71	2879.1	1849.55	1867.01	1995.9	2474.51	2485.6
IL-33	77125	Q8BVZ5	664.781	1053.05	1355.68	593.687	751.957	739.115	1366.09	1338.51	2583.71	1284.74	718.648	972.997	786.188	897.516	941.804	413.409	4833.41
CD30L	21949	P32972	1901.58	1868.17	2256.5	2129.52	1416.78	1616.3	2795.15	2226.64	1894.23	1907.37	1589.16	1970.74	2112.45	1445.28	1749.33	1912.71	1554.95
B7-1	12519	Q00609	796.07	1172.52	1483.92	1289.72	1331.84	1413.73	1813.1	1859.41	3183.76	1414.61	1419.5	2242.23	1255.59	1702.93	1868.37	1519.59	3851.6
SCF	17311	P20826	1972.94	2930.63	2067.41	1245.3	1478.29	1538.04	2042.63	2707.28	5292.17	3233.09	3146.41	3652.5	2683.41	2550.18	1571.39	1289.96	5625.29
ALK-1	11482	Q61288	1743.59	2044.05	2205.44	2041.67	2147.5	2591.58	2339.86	2852.72	4589.89	2365.89	2652.97	2430.1	2728.3	2447.34	2264.56	2285.08	3100.02
IGFBP-6	16012	P47880	238437	244193	259723	205701	247213	279059	232415	169236	254662	209485	250725	210949	256541	261020	227236	187894	240966
CTLA4	12477	P09793	1536.08	2213.98	2822.8	1984.85	2379.05	1898.32	2619.97	5266.64	6190.72	3662.97	2920.47	2935.35	1826.68	3397.54	2329.14	2099.1	5374.38
Cystatin C	13010	P21460	21392.6	21614	28610.4	24285.4	25362.6	26590.6	29400.5	27875.6	31009.2	27258.8	31973.7	25791.6	29373.5	20864.1	24091.8	24244	29980.8
Gas 6	14456	Q61592	18233.4	21171.1	27246	23637.6	31141	24896.7	27914.8	27014.9	30986.5	22703.8	26234.7	27722.1	30314	18874.7	21786.5	26390.5	23563.3
AR	11839	P31955	906.275	1256.73	1431.74	939.711	1122.71	1352.27	1684.46	1740.73	3596.39	1966.71	1354.55	1921.26	1270.3	1446.3	1269.97	1107.01	663.194
I-TAC	56066	Q9JHH5	1006.28	1313.31	2058.87	752.904	1845.36	598.245	2439.25	3341.99	9141.88	1838.46	2265.44	1681.17	1493.29	3422.7	872.685	1142.3	10557.4
Prostasin	76560	Q9ESD1	452.568	574.93	1422	872.149	862.426	657.907	1413.84	1732.59	2862.11	1223.13	772.052	1401.81	615.278	744.008	843.11	687.474	3758.04
VEGF	22339	Q00731	8794.48	11495.2	11061.8	9677.32	12046.8	12510.8	16741.5	16300.3	23544.1	12365.4	12943.6	12815.5	14229.6	12665.3	9664.78	10095.1	18315.6
Endocan	71690	Q9QYY7	987.508	1422.8	537.43	634.922	565.736	708.279	702.109	723.918	765.944	531.388	498.862	819.519	1515.26	913.027	946.466	467.636	659.173
HGF	15234	Q08048	5141.85	5760.46	5372.21	5200.8	5568.69	6257.35	6847.82	7648.88	10654.9	6950.33	8487.04	8654.74	7415.55	5294.9	5214.36	5045.24	9803.76
LIX	20311	P50228	19197.4	31972	15918.8	16105.9	15924.6	23336.3	16102.2	13221.8	26595.6	16118.7	17739.8	21208.5	20004.7	18362.2	22069.3	27937.1	20475.6
TREM-1	58217	Q9JKE2	2373.71	2662.29	2838.76	3053.39	2913.96	3569.57	4148.48	4836.67	6801.55	4183.6	2944.54	4167.11	3213.67	3003.91	2479.77	2406.53	4118.79
CD36	12491	Q08857	3605.8	6025.16	3828.97	3394.94	4456.75	3801.88	6031.36	6050.64	13166.6	5930.25	6435.39	7202.99	8450.67	3683.52	5178.75	3003.13	7067.7
Galectin-7	16858	O54974	1129.08	687.317	844.67	918.005	776.472	1201.79	750.097	739.504	868.298	764.964	845.181	709.594	746.243	642.81	709.631	1091.46	496.845

## Sheet: LC-MS
Title	RT (min)	Precursor m/z	Height	Area	Adduct	Reference m/z	Formula	Ontology	InChIKey	SMILES	Total score	S/N	MS1 isotopes	MSMS spectrum
Tyrosine	2.3809	182.082	452009	1.46635e+06	[M+H]+	182.081	C9H11NO3	Tyrosine and derivatives	OUYCCCASQSFEME-UHFFFAOYNA-N	NC(CC1=CC=C(O)C=C1)C(O)=O	94	1061.32	181.67238:242 181.6933:103 181.69519:103 181.84357:103 181.85687:243 181.96344:103 181.9939:103 182.00151:103 182.0034:103 182.01292:264 182.02435:103 182.04147:103 182.04529:369 182.05099:247 182.05861:103 182.06242:268 182.06622:855 182.06813:676 182.07004:1286 182.07193:1792 182.07384:9459 182.07574:29620 182.07765:62235 182.07954:108635 182.08145:122160 182.08336:86786 182.08527:52020 182.087…	50.01544:126 51.02726:256 53.04431:126 65.03474:256 65.03815:256 65.04043:126 65.04156:129 65.15312:258 67.05032:259 69.04741:126 69.61599:129 71.0631:258 73.65407:126 76.86057:126 77.03136:259 77.0326:264 77.03384:392 77.03632:132 77.0388:264 77.04127:132 77.04375:528 77.04746:263 77.0487:133 77.04993:126 77.05118:132 77.11063:132 77.43308:133 79.06673:300 85.03648:126 90.75513:126 90.76185:288 …
Arginine	1.28145	175.119	962066	8.09173e+06	[M+H]+	175.119	C6H14N4O2	L-alpha-amino acids	ODKSFYDXXFIFQN-UHFFFAOYNA-N	NC(CCCN=C(N)N)C(O)=O	93.6	2090.03	174.64844:255 174.72676:255 174.75661:255 174.83308:255 174.88159:255 174.88345:510 174.88531:255 174.88718:510 174.88905:510 174.89278:1274 174.89651:510 174.89838:255 174.90024:255 174.90211:255 174.90398:255 174.93382:255 174.94316:255 175.02528:255 175.03275:510 175.03461:255 175.03835:844 175.04395:255 175.05327:764 175.05515:764 175.05887:764 175.06075:510 175.06821:881 175.07007:255 175.07…	53.0463:126 55.05536:305 56.04802:126 59.13343:126 59.87457:126 59.87893:295 60.05046:1033 60.05155:352 60.05264:1212 60.05374:2085 60.05483:2442 60.05592:1732 60.05702:1876 60.05811:1370 60.0592:2076 60.0603:1386 60.06139:1370 60.06248:675 60.06358:516 60.06467:824 60.06577:169 60.06686:501 60.06905:164 60.07123:164 60.07233:179 60.07342:343 60.07451:343 60.0767:328 60.07889:179 60.07998:164 60.…
Glycine-Betaine	1.2883	118.086	435691	3.03795e+06	[M+H]+	118.086	C5H11NO2	Alpha amino acids	KWIUHFFTVRNATP-UHFFFAOYSA-N	C[N+](C)(C)CC([O-])=O	93	1798.82	117.70477:255 117.70782:510 117.70936:1019 117.71088:764 117.71242:1019 117.71395:764 117.71548:255 117.71701:764 117.71854:1068 117.72313:255 117.72772:255 117.73079:1061 117.73538:255 117.81959:255 117.85481:255 117.8732:255 118.04788:787 118.04942:546 118.05095:536 118.05401:542 118.06168:551 118.07088:530 118.07547:277 118.077:287 118.08007:2862 118.0816:12517 118.08314:32751 118.08467:71062 …	55.79159:126 56.06275:126 56.07014:126 56.50943:126 57.07719:126 57.27882:126 57.88048:314 57.88156:317 57.88263:126 57.88585:126 57.89336:329 58.0287:335 58.05988:1206 58.06095:1366 58.06202:2575 58.0631:1791 58.06417:2000 58.06525:4610 58.06632:3450 58.0674:2388 58.06847:2154 58.06955:1188 58.07063:2388 58.0717:1563 58.07277:781 58.07385:191 58.07492:1144 58.076:772 58.07708:375 58.07815:578 58…
4-(2 AMINOETHYL)-PHENOL	2.93122	138.091	142310	469543	[M+H]+	138.091	C8H11NO	Phenethylamines	DZGWFCGJZKJUFP-UHFFFAOYSA-N	NCCC1=CC=C(O)C=C1	93	375.571	137.64717:344 137.64882:430 137.65048:86 137.65213:258 137.65378:344 137.65544:86 137.65875:258 137.66206:86 137.67696:86 137.99498:86 138.0215:86 138.0298:86 138.03973:86 138.04968:86 138.05135:86 138.05299:86 138.05466:344 138.05632:86 138.05797:183 138.05963:449 138.06129:266 138.06294:277 138.06461:192 138.06792:187 138.06958:86 138.07455:277 138.0762:212 138.07787:106 138.07953:97 138.08284:…	50.02039:126 50.02837:126 51.02118:126 51.02622:126 51.03025:126 51.05242:126 51.11898:126 51.80721:126 52.24581:126 53.04222:126 53.04324:126 53.04427:126 53.04633:126 53.04735:126 55.04911:126 65.0347:126 65.03698:126 65.03812:389 65.59341:126 68.99697:269 77.02885:135 77.03009:136 77.03133:422 77.03256:710 77.03381:702 77.03504:287 77.03628:135 77.03752:280 77.03876:136 77.03999:415 77.04124:2…
L-Carnitine	1.31663	162.112	155888	1.50182e+06	[M+H]+	162.112	C7H15NO3	Carnitines	PHIQHXFUZVPYII-ZCFIWIBFSA-N	C[N+](C)(C)C[C@H](O)CC([O-])=O	92.8	421.409	161.62732:213 161.72598:213 162.006:213 162.02576:213 162.05449:213 162.06706:213 162.07065:2133 162.07245:2133 162.07425:5980 162.07603:5547 162.07784:3413 162.07964:3413 162.08144:1493 162.08322:1280 162.08502:866 162.08682:640 162.08861:665 162.09041:2354 162.09221:899 162.09401:1119 162.09579:242 162.0976:706 162.0994:696 162.1012:1349 162.10298:469 162.10478:4503 162.10658:8252 162.10837:145…	57.03148:126 57.03254:520 57.04:126 58.06321:126 58.06428:126 58.06966:258 58.0718:126 59.07382:126 59.07816:126 59.89973:256 60.07565:134 60.07675:395 60.07784:394 60.07893:132 60.08003:268 60.08222:129 60.08331:132 60.0844:259 60.0855:134 60.08659:134 60.08987:260 60.10737:126 60.22337:260 60.24199:134 60.31209:126 60.47326:126 61.02418:126 61.02859:260 61.25253:132 75.06895:256 84.03761:257 85…
Trigonelline	1.33845	138.055	183376	1.2439e+06	[M+H]+	138.055	C7H7NO2	Alkaloids and derivatives	WWNNZCOKKKDOPX-UHFFFAOYSA-N	C[N+]1=CC=CC(=C1)C([O-])=O	92.4	487.68	137.61731:392 137.63387:196 137.63551:392 137.64709:405 137.65041:398 137.66531:399 137.77293:404 138.04465:410 138.04631:624 138.04796:2303 138.04962:6070 138.05128:21112 138.05293:28681 138.0546:38381 138.05626:30967 138.05791:24239 138.05957:14515 138.06123:9462 138.06288:6949 138.06454:3823 138.06619:4827 138.06786:5028 138.06952:3560 138.07117:4150 138.07283:2132 138.07449:1869 138.07614:124…	50.02737:126 50.02837:126 50.03037:126 53.03708:129 53.04119:256 53.04221:261 53.04941:126 65.02105:126 65.03356:261 65.0347:132 65.03811:126 65.03925:126 65.04494:132 65.04607:126 65.04722:258 65.05746:126 66.04781:126 67.0445:126 67.04797:126 67.04912:126 67.05721:126 67.06414:126 67.39962:126 76.21254:126 77.03132:126 77.03256:514 77.03751:126 77.78603:126 78.02637:258 78.02762:257 78.03011:12…
DL-Coniine	16.3374	128.142	10873.6	39910.1	[M+H]+	128.143	C8H17N	Alkaloids and derivatives	NDNUANOUGZGEPO-UHFFFAOYNA-N	CCCC1CCCCN1	92.4	0.692118	127.74315:97 127.74953:97 128.05908:97 128.06227:97 128.06546:193 128.06706:290 128.07025:97 128.10538:97 128.10698:97 128.10858:97 128.12135:290 128.12614:97 128.13252:97 128.13731:290 128.13892:676 128.14052:1545 128.14211:1835 128.14371:1835 128.14531:1835 128.1469:1642 128.1485:1545 128.1501:483 128.15169:386 128.15329:386 128.15489:483 128.15648:193 128.15808:386 128.16127:193 128.16287:97 1…	83.09347:126 128.13647:126 128.13968:126
Formononetin	16.2801	269.079	77920.1	258514	[M+H]+	269.081	C16H12O4	4'-O-methylisoflavones	HKQYGTCOTHHOMP-UHFFFAOYSA-N	COC1=CC=C(C=C1)C1=COC2=C(C=CC(O)=C2)C1=O	92.3	145.971	268.85016:213 268.96353:213 268.9751:213 268.9913:213 269.01443:213 269.03525:436 269.04221:213 269.04453:427 269.04681:441 269.05145:442 269.05377:436 269.05841:871 269.0607:436 269.06302:228 269.06534:445 269.06766:223 269.06998:1808 269.0723:3757 269.07458:11418 269.0769:14113 269.07922:21673 269.08154:16541 269.08386:15170 269.08618:9361 269.08847:4919 269.09079:2916 269.09311:2465 269.09543:…	89.56558:126 105.05891:126 106.93266:258 107.96661:126 110.91253:126 118.03042:130 118.03195:130 118.03349:257 118.03655:126 118.03962:130 118.2896:130 123.03477:126 128.0488:126 131.0452:126 131.05005:126 133.02299:382 133.03601:126 133.05391:126 133.06856:511 133.07344:126 135.34532:126 136.0043:263 136.00595:261 136.0076:261 136.00923:132 136.01088:129 136.01582:129 136.01746:129 136.0191:129 …
Tryptophan	5.11462	205.095	342875	1.0573e+06	[M+H]+	205.097	C11H12N2O2	Indolyl carboxylic acids and derivatives	QIVBCDIJIAJPQS-UHFFFAOYNA-N	O=C(O)C(N)CC1=CNC=2C=CC=CC21	91.4	143.524	204.5984:528 204.60042:255 204.98201:255 205.02039:529 205.05069:567 205.06483:521 205.06685:255 205.07089:522 205.07898:1186 205.08099:267 205.08302:2586 205.08504:1418 205.08705:2237 205.08908:8273 205.09109:22143 205.09312:46110 205.09514:95721 205.09715:95392 205.09918:81105 205.1012:41441 205.10323:24894 205.10524:19158 205.10727:12175 205.10928:14447 205.1113:12470 205.11333:5204 205.11534:…	54.03202:126 55.06045:258 70.39013:256 74.01875:132 74.01997:513 74.0224:132 74.02361:126 74.02483:129 74.02604:126 74.02725:132 74.02847:132 74.0321:129 77.03238:132 77.07449:129 80.84908:126 85.03625:126 86.08418:126 86.09466:257 86.60333:261 88.88299:126 89.03069:256 90.0386:126 90.07743:258 91.04546:135 91.04681:129 91.04815:533 91.0495:667 91.05084:389 91.05219:132 91.05354:135 91.05489:267 …
D-(+)-Glucosamine hydrochloride	4.42082	180.086	24250.4	118075	[M+H]+	180.087	C6H13NO5	Hexoses	MSWZFWKMSRAUBD-IVMDWMLBSA-N	N[C@H]1C(O)O[C@H](CO)[C@@H](O)[C@@H]1O	90.5	40.3192	180.06339:232 180.06528:312 180.06906:307 180.07663:155 180.07852:393 180.08041:935 180.08231:2986 180.0842:5424 180.08611:6565 180.088:4174 180.08989:2586 180.09178:3071 180.09367:1247 180.09557:1336 180.09746:866 180.09935:942 180.10124:946 180.10313:633 180.10503:391 180.10692:396 180.10883:316 180.11072:229 180.11261:308 180.1145:229 180.11639:305 180.11829:246 180.12018:229 180.12585:76 180.…	162.08067:126 180.05881:126 180.09099:126
(-)-Riboflavin	5.9944	377.146	103334	300726	[M+H]+	377.146	C17H20N4O6	Flavins	AUNGANRZJHBGPY-SCRDCRAPSA-N	CC1=CC2=C(C=C1C)N(C[C@H](O)[C@H](O)[C@H](O)CO)C1=NC(=O)N=C(O)C1=N2	90.5	145.545	376.68851:154 376.69672:154 376.70493:154 376.9295:154 376.93771:317 376.94595:321 376.96512:154 376.99799:154 377.0473:154 377.06375:154 377.06647:154 377.08017:154 377.08566:154 377.09113:316 377.10208:321 377.10483:309 377.10757:477 377.11304:154 377.11578:321 377.11853:316 377.12128:813 377.12402:316 377.12674:324 377.12949:1314 377.13223:2593 377.13498:4723 377.13773:10650 377.14044:16961 37…	57.03593:126 69.03822:252 86.09246:126 99.04375:126 106.62521:126 116.47994:126 117.04554:126 117.07912:126 120.07643:126 127.02606:126 132.45749:126 135.80217:126 136.11143:126 138.01588:257 138.08551:126 143.11577:126 143.25928:126 144.07098:126 144.92404:126 147.07883:126 148.22229:126 149.0238:126 152.10875:126 155.11458:126 159.04707:126 160.32895:126 165.09433:126 169.08636:257 172.07144:13…
Guanosine-3',5'-cyclic monophosphate	2.50673	346.053	156568	470047	[M+H]+	346.055	C10H12N5O7P	3',5'-cyclic purine nucleotides	ZOOGRGPOEVQQDX-UUOKFMHZSA-N	O[C@H]1[C@@H](O[C@@H]2COP(O)(=O)O[C@@H]12)N1C=NC2=C1NC(=N)N=C2O	90.4	464.322	345.68085:85 345.87762:190 345.91171:85 345.92221:85 345.93533:85 345.94058:170 345.94583:85 345.9537:85 345.95633:179 345.95895:85 345.99307:207 345.99832:206 346.00357:85 346.01669:170 346.02457:179 346.02719:295 346.02982:490 346.03244:821 346.03506:646 346.03769:697 346.04031:2142 346.04294:5174 346.04556:12484 346.04819:22640 346.05081:38202 346.05344:50372 346.05606:43777 346.05869:30763 34…	69.03107:126 81.02962:126 93.00822:256 98.97763:126 98.97903:129 98.98184:256 98.98605:129 102.0341:129 109.04829:126 110.0184:126 110.03172:252 110.0332:252 110.03616:278 110.03912:126 110.5503:269 120.41665:126 121.05225:260 128.0616:126 130.08923:126 130.5144:126 134.03706:258 135.01562:134 135.01726:269 135.01891:413 135.02054:1378 135.02219:1506 135.02382:681 135.02545:1246 135.0271:839 135.…
PYRIDOXINE	2.5449	170.079	79629.2	270769	[M+H]+	170.081	C8H11NO3	Pyridoxines	LXNHXLLTXMVWPM-UHFFFAOYSA-N	CC1=C(O)C(CO)=C(CO)C=N1	90	188.167	169.6214:83 169.64162:83 169.68756:173 170.0351:83 170.03693:170 170.04796:685 170.06085:177 170.06453:89 170.06636:266 170.06821:94 170.07004:180 170.07188:541 170.07373:1424 170.07556:3493 170.07741:10748 170.07924:20699 170.08109:19120 170.08292:17314 170.08476:11496 170.08661:6858 170.08844:5129 170.09029:2984 170.09212:3075 170.09396:1717 170.09581:2629 170.09764:1169 170.09949:1709 170.1013…	53.03823:126 59.05008:126 65.04052:126 68.06158:126 73.02347:256 77.03023:129 77.0327:129 77.03394:129 77.04261:126 77.04508:126 78.79859:129 79.05052:126 79.05303:252 79.05804:126 79.77722:126 79.89572:126 79.93861:126 80.00547:126 80.04586:126 80.04712:126 80.37059:126 81.08173:126 82.06033:126 82.06161:126 104.03906:126 106.06351:126 106.44599:126 110.05544:126 110.0806:126 111.05081:126 116.0…
Scopoletin	7.61283	193.05	183634	752204	[M+H]+	193.05	C10H8O4	7-hydroxycoumarins	RODXRVNMMDRFIK-UHFFFAOYSA-N	COC1=C(O)C=C2OC(=O)C=CC2=C1	89.9	250.758	192.67339:181 192.77916:153 192.94177:76 192.98882:76 192.99274:160 193.00645:182 193.01038:164 193.02605:248 193.02802:165 193.02997:92 193.03194:83 193.03389:262 193.03586:461 193.03781:748 193.03978:1075 193.04173:3661 193.0437:7530 193.04565:24344 193.04762:40460 193.04958:48317 193.05154:39607 193.0535:25560 193.05545:14104 193.05742:8750 193.05937:7087 193.06134:4253 193.06329:4633 193.0652…	51.0313:126 51.03533:126 53.05253:126 56.07555:126 65.03247:126 65.03589:126 65.03703:126 66.03984:126 66.04099:126 66.04443:256 66.04671:126 66.05474:126 66.77796:126 69.08376:126 75.06166:126 77.03138:126 77.03262:129 77.03385:126 77.03633:511 78.0501:129 79.05044:126 79.3191:126 79.3279:126 79.44984:126 79.70658:126 80.41605:126 80.78083:126 81.02448:126 81.02702:126 81.03464:126 81.04226:126 …
Leucine	2.59157	132.103	509895	1.80752e+06	[M+H]+	132.102	C6H13NO2	Leucine and derivatives	ROHFNLRQFUQHCH-UHFFFAOYNA-N	CC(C)CC(N)C(O)=O	89.8	1452.02	131.67502:734 131.67664:943 131.67825:734 131.67987:1572 131.6815:1572 131.68312:943 131.68474:1153 131.68636:629 131.68959:314 131.69121:210 131.69283:210 131.69444:419 131.69769:105 131.69931:210 131.7074:210 131.70901:105 131.73169:105 131.73331:105 131.75113:210 131.75275:105 131.7576:105 131.7657:105 131.77542:210 131.82887:105 131.9115:105 131.92607:105 131.9277:264 131.94714:105 131.96822:…	52.99917:126 53.00225:126 57.06672:126 69.07209:126 73.05961:272 73.06203:269 75.36148:267 75.37006:263 86.08578:287 86.08709:290 86.08839:436 86.08971:1276 86.09101:1433 86.09232:716 86.09364:729 86.09494:426 86.09625:693 86.09756:283 86.09887:281 86.10018:136 86.10149:140 86.1028:421 86.1041:136 86.10542:140 86.10673:140 86.11065:136 86.11327:273 86.11458:273 86.12505:140 86.13291:136 86.58655:…
4-Guanidinobutyric acid	2.17358	146.092	314401	859621	[M+H]+	146.092	C5H11N3O2	Gamma amino acids and derivatives	TUHVEAJXIMEOSA-UHFFFAOYSA-N	O=C(O)CCCNC(=N)N	89.4	966.54	145.593:140 145.61855:140 145.62024:700 145.62195:980 145.62364:1400 145.62535:840 145.62704:560 145.62875:140 145.63046:420 145.63216:420 145.63387:140 145.63556:140 145.63898:140 145.64238:280 145.64407:140 145.64578:140 145.64748:140 145.64919:420 145.65259:140 145.6543:140 145.6577:140 145.66621:140 145.66792:140 145.70538:140 145.73433:140 145.73773:140 145.74966:140 145.75989:140 145.76329:…	51.99835:126 55.05335:126 55.05544:129 55.05963:129 55.06068:378 55.06382:129 55.08266:258 55.77697:126 56.05972:126 59.05:126 59.05217:126 59.05326:260 59.86374:259 60.05164:262 60.05383:398 60.05492:129 60.05601:401 60.05711:133 60.0582:266 60.05929:395 60.06039:129 60.06367:134 60.06585:132 60.06695:133 60.10085:132 60.11726:134 60.11944:126 60.14898:126 60.20589:133 60.33733:129 60.99226:126 …
L-(-)-Phenylalanine	4.36798	166.086	14756.8	66529.6	[M+H]+	166.086	C9H11NO2	Phenylalanine and derivatives	COLNVLDHVKWLRT-QMMMGPOBSA-N	N[C@@H](CC1=CC=CC=C1)C(O)=O	89.3	14.4296	165.62476:80 165.62839:80 165.64291:80 165.65381:80 165.6756:80 166.03172:80 166.03354:80 166.04445:160 166.04626:162 166.05173:160 166.05354:80 166.05536:162 166.05717:80 166.06808:80 166.07172:323 166.07718:323 166.07899:563 166.08081:1369 166.08263:2907 166.08444:4456 166.08627:4617 166.08809:2991 166.0899:2191 166.09172:399 166.09354:891 166.09535:488 166.09718:563 166.099:563 166.10081:162 1…	69.0532:126 73.23203:256 92.0432:126 92.5542:126 110.06862:126 120.08084:252 120.08702:259 120.09012:126 123.17089:126 125.09962:126 133.04085:256 138.04053:126 138.04385:126 138.05048:126 138.05214:256 138.05545:129 138.05876:129 138.06042:268 138.06374:271 138.08694:272 165.54765:259 166.06905:143 166.07086:276 166.07269:420 166.07451:277 166.07632:1080 166.07814:691 166.07996:1253 166.08177:97…
L-Tyrosine	2.23092	182.082	23688.2	78618.4	[M+H]+	182.081	C9H11NO3	Tyrosine and derivatives	OUYCCCASQSFEME-QMMMGPOBSA-N	N[C@@H](CC1=CC=C(O)C=C1)C(O)=O	89	51.7625	181.72948:155 182.03963:155 182.05104:466 182.06247:155 182.07008:155 182.07198:155 182.07388:466 182.07579:2641 182.0777:3729 182.07959:7302 182.0815:7458 182.0834:3263 182.08531:2331 182.08722:2797 182.08911:621 182.09102:1709 182.09293:932 182.09483:155 182.09673:311 182.09863:621 182.10054:155 182.10245:311 182.10434:155 182.10815:155 182.11006:155 182.11197:155 182.11386:155 182.11577:155 18…	54.00941:126 73.02458:126 81.08798:126 82.13566:126 84.76219:126 91.04973:126 94.02185:126 94.72496:126 110.05386:126 110.05534:126 110.0583:126 110.06126:266 110.06274:126 136.04704:126 136.06679:263 136.10136:126 136.11781:126 136.11946:263 139.06685:256 141.03033:259 165.05063:257 169.24948:126 181.9398:126 182.06161:136 182.06352:126 182.06732:273 182.06923:671 182.07114:546 182.07303:809 182…
Ephedrine	5.52677	166.123	3.27628e+06	23954504	[M+H]+	166.123	C10H15NO	Phenylpropanes	KWGRBVOPPLSCSI-WPRPVWTQSA-N	CN[C@@H](C)[C@H](O)C1=CC=CC=C1	89	3920.17	165.62308:1019 165.62489:510 165.62671:255 165.62852:510 165.63397:255 165.63942:510 165.64124:255 165.64487:255 165.65031:765 165.66302:255 165.6721:255 165.67574:255 165.67755:255 165.68118:255 165.68845:255 165.69753:255 165.69934:255 165.73204:255 165.75928:255 165.772:255 165.78653:255 165.80289:255 165.8156:255 165.81923:255 165.83559:255 165.86284:255 165.88646:255 165.901:255 165.92825:25…	50.02338:126 50.02537:126 51.02016:126 51.02117:126 51.02722:252 51.04133:126 51.35933:126 51.58708:126 51.63675:126 51.79604:126 52.0675:126 52.07565:126 52.31211:126 52.4704:126 52.78052:126 53.00215:126 53.04118:126 53.08229:126 54.02804:126 54.45822:126 54.66769:126 55.03969:126 55.04387:126 55.14336:300 55.76744:126 55.86968:126 55.87179:126 55.87284:126 55.87812:297 55.88128:320 55.8855:344…
Xanthotoxin	15.5476	217.05	220531	807181	[M+H]+	217.05	C12H8O4	8-methoxypsoralens	QXKHYNVANLEOEG-UHFFFAOYSA-N	COC1=C2OC(=O)C=CC2=CC2=C1OC=C2	88.7	251.601	216.71765:104 216.71973:104 216.72597:104 216.78412:104 216.81735:104 216.83398:104 216.83606:104 216.84645:225 216.91086:104 216.94618:104 216.95241:104 216.95657:104 216.95865:104 216.98151:224 216.98358:236 216.99397:446 217.02931:113 217.03346:121 217.03554:485 217.03763:1033 217.0397:1494 217.04178:5264 217.04385:15300 217.04594:35230 217.04802:54035 217.05009:60810 217.05217:45559 217.05424…	55.05632:126 57.40806:126 77.04111:126 89.03474:126 89.0414:126 90.03867:126 90.04:126 90.05206:126 91.05495:126 91.81718:126 111.113:126 115.04206:126 115.0466:126 115.05114:257 117.06043:130 117.06196:130 117.06348:130 117.06654:130 117.07112:126 117.07722:126 118.03328:126 118.03635:252 118.04401:257 118.05933:130 122.92504:126 129.0211:126 129.02751:252 129.03874:126 129.43008:126 130.03912:1…
Licoricesaponin G2	15.4648	839.404	414965	1.42895e+06	[M+H]+	839.406	C42H62O17	Triterpene saponins	WBQVRPYEEYUEBQ-UHFFFAOYNA-N	O=C(O)C7OC(OC1C(OC(C(=O)O)C(O)C1(O))OC3CCC4(C)(C5C(=O)C=C2C6CC(C(=O)O)(C)CCC6(C)(CCC2(C)C5(C)(CCC4(C3(C)(CO))))))C(O)C(O)C7(O)	88.4	1632.87	838.94629:154 839.04437:308 839.09747:154 839.13019:154 839.13837:154 839.14655:154 839.15472:154 839.18335:154 839.18744:154 839.19965:154 839.22418:308 839.24054:154 839.26917:154 839.28143:154 839.28961:308 839.2937:154 839.30188:154 839.33044:356 839.33453:308 839.34271:154 839.3468:462 839.35089:364 839.35907:251 839.36316:372 839.36725:700 839.37134:1325 839.37543:6306 839.37952:9568 839.38…	57.03013:126 61.09446:126 88.33043:126 88.42725:126 93.16437:126 95.08061:126 95.75039:126 100.12168:126 101.5924:126 104.95879:256 110.91216:256 131.10945:126 133.45746:256 140.26537:126 141.00824:129 141.0099:385 141.01158:388 141.01326:126 141.01662:256 141.02164:129 141.02666:129 143.80302:129 147.10739:126 147.13478:129 147.79095:129 150.46143:258 158.10139:126 158.50967:126 159.01454:132 15…
5-Benzofuranpropanoic acid, 6-(beta-D-glucopyranosyloxy)-7-methoxy-	8.0753	421.111	142212	709875	[M+Na]+	421.111	C18H22O10	Phenolic glycosides	YVYNMIFMUKDFEC-UHFFFAOYNA-N	COC1=C(OC2OC(CO)C(O)C(O)C2O)C(CCC(O)=O)=CC2=C1OC=C2	88.1	396.313	420.75491:241 420.77518:114 420.78098:114 420.80124:114 420.80414:114 420.89673:114 421.01831:114 421.02121:114 421.04727:114 421.06174:228 421.06464:242 421.06754:245 421.0791:228 421.082:466 421.0878:608 421.0907:981 421.0936:1365 421.0965:3405 421.0994:7219 421.10226:13775 421.10516:26363 421.10806:28083 421.11096:33658 421.11386:28515 421.11676:19472 421.11966:12824 421.12253:7589 421.12543:5…	77.03503:126 108.02371:126 108.82288:126 109.82156:126 110.71046:126 114.08026:126 153.04958:126 164.73535:126 175.01707:126 185.02039:126 185.02614:126 185.02806:126 185.02998:512 185.03381:126 185.03574:252 185.03766:126 185.04149:126 193.082:126 194.09296:126 194.10475:126 199.10962:126 208.4276:126 227.06454:126 241.04538:126 241.06071:126 243.01201:126 243.01421:272 243.02301:126 258.02322:1…
Catechin	5.69408	291.086	24924.3	79921.9	[M+H]+	291.086	C15H14O6	Catechins	PFTAWBLQPZVEMU-DZGCQCFKSA-N	O[C@H]1CC2=C(O)C=C(O)C=C2O[C@@H]1C1=CC(O)=C(O)C=C1	87.8	42.6245	290.75851:160 290.78256:160 290.82349:160 291.0545:160 291.06171:160 291.06412:160 291.06894:320 291.07135:160 291.07376:160 291.07617:959 291.07855:2238 291.08096:3357 291.08337:4636 291.08578:6395 291.0882:4796 291.09061:4157 291.09302:1919 291.09543:1599 291.09781:1599 291.10022:640 291.10263:480 291.10504:959 291.10745:160 291.10986:320 291.11227:480 291.11707:320 291.12189:160 291.1243:480 2…	67.06186:126 77.04498:126 86.05169:126 95.04105:126 108.75231:126 111.03438:126 111.05073:252 119.04729:263 123.03162:126 123.03476:136 123.03632:538 123.03945:257 123.04258:407 123.04414:136 123.04571:284 123.04884:136 123.06136:144 133.07344:277 134.05666:258 135.03528:257 137.05441:260 138.07042:256 139.02364:147 139.0253:147 139.02696:417 139.02863:843 139.03029:1365 139.03195:1248 139.03362:…
Carbendazim	6.26007	192.076	33889.6	128780	[M+H]+	192.077	C9H9N3O2	2-benzimidazolylcarbamic acid esters	TWFZGCMQGLPBSX-UHFFFAOYSA-N	COC(O)=NC1=NC2=CC=CC=C2N1	87.3	79.9137	192.03146:108 192.06079:116 192.06274:223 192.0647:456 192.06665:572 192.06862:1094 192.07057:1895 192.07253:4718 192.07448:8478 192.07643:9458 192.07838:5622 192.08034:5802 192.08231:3111 192.08426:2020 192.08621:1235 192.08817:676 192.09012:1687 192.09207:885 192.09402:553 192.09599:325 192.09795:441 192.0999:340 192.10185:325 192.10381:325 192.10576:216 192.10773:541 192.11359:216 192.11554:21…	130.05853:126 131.04671:257 132.037:126 132.04349:126 132.0451:391 132.05321:130 132.05646:148 132.05807:126 132.06133:280 133.06032:126 148.10867:126 157.39815:295 159.39752:283 160.03227:323 160.03406:899 160.03584:1253 160.03763:2087 160.03941:1118 160.0412:2378 160.04298:2015 160.04477:1222 160.04655:638 160.04834:477 160.05191:589 160.0537:252 160.05548:308 160.05727:153 160.05905:302 160.06…
Proline	1.37395	116.071	1.20439e+06	9162814	[M+H]+	116.071	C5H9NO2	Proline and derivatives	ONIBWKKTOPOVIA-UHFFFAOYNA-N	OC(=O)C1CCCN1	87.1	2400.65	115.69167:242 115.69623:967 115.69775:2175 115.69926:4108 115.70078:2417 115.70229:2417 115.70381:1933 115.70533:3142 115.70685:1450 115.70837:725 115.70988:242 115.7114:725 115.71292:242 115.71444:1450 115.71747:242 115.71899:242 115.7205:242 115.72202:242 115.72354:483 115.72506:725 115.72658:1035 115.72961:725 115.73417:242 115.73569:242 115.74175:483 115.74327:242 115.74631:242 115.7539:601 1…	53.03617:126 53.03926:126 57.04543:258 67.98362:258 68.04413:132 68.04529:263 68.04646:126 68.04762:395 68.04995:388 68.0546:262 68.05576:262 68.05693:132 68.05809:262 68.06042:132 68.06275:132 68.06508:126 68.06857:267 68.0709:132 68.50227:126 68.61675:256 69.50076:257 69.5137:263 69.83875:130 69.83992:130 69.8411:130 69.84228:263 69.84346:262 69.84464:136 69.84582:256 69.85053:268 69.85172:132 …
Adenine	2.23842	136.063	858173	2.66672e+06	[M+H]+	136.062	C5H5N5	6-aminopurines	GFFGJBXGBJISGV-UHFFFAOYSA-N	N=1C=NC2=C(N=CNC12)N	87	1279.82	135.6105:179 135.61873:179 135.62036:538 135.62201:1077 135.62366:1794 135.62531:3947 135.62694:2691 135.62859:3588 135.63023:2512 135.63187:1256 135.63351:718 135.63516:538 135.6368:718 135.63844:538 135.64009:538 135.64172:359 135.64337:179 135.65158:179 135.65488:538 135.65981:359 135.79294:179 135.81267:421 135.82582:179 135.84885:179 135.8735:179 135.88503:359 135.88667:179 135.89653:179 135…	53.0104:126 53.01862:126 53.99593:126 53.99697:257 53.99801:126 54.00734:260 54.00838:126 54.86089:126 55.02821:134 55.0303:261 55.03135:134 55.0324:263 55.03554:263 55.03763:274 55.03868:130 55.03973:260 55.04391:134 55.04496:134 57.07412:272 58.43579:129 59.06516:258 64.01591:266 65.0063:138 65.00744:278 65.00858:135 65.00971:132 65.01085:551 65.01199:278 65.01312:539 65.01426:140 65.0154:269 6…
Phenethylamine	5.31827	122.097	172941	611005	[M+H]+	122.096	C8H11N	Phenethylamines	BHHGXPLMPWCGHP-UHFFFAOYSA-N	NCCC=1C=CC=CC1	86.9	543.24	121.70428:163 121.70584:664 121.70895:512 121.71207:163 121.72607:163 121.73853:163 121.74943:163 122.04539:339 122.06409:342 122.075:163 122.07656:346 122.08124:333 122.08591:353 122.08903:697 122.09059:2510 122.09215:7806 122.0937:25655 122.09527:33768 122.09682:42459 122.09838:31942 122.09995:23430 122.1015:16967 122.10306:8598 122.10462:7574 122.10618:6294 122.10773:6605 122.1093:4809 122.110…	50.01243:126 50.01542:126 50.03238:256 50.04836:126 50.74746:126 51.01717:129 51.02221:389 51.02321:387 51.02624:126 51.02825:252 51.02926:130 51.03027:130 51.0343:130 51.03632:130 51.03833:130 51.04639:130 53.03607:130 53.03813:378 53.03915:412 53.0556:126 53.06073:126 53.30973:126 55.01459:126 55.78432:126 55.78748:129 64.99946:126 65.8336:126 67.93351:272 76.71592:126 76.80244:305 77.03011:325…
Glycyrrhizate	15.768	823.412	278509	992986	[M+H]+	823.411	C42H62O16	Triterpene saponins	LPLVUJXQOOQHMX-QWBHMCJMSA-N	CC1(C)[C@H](CC[C@@]2(C)[C@H]1CC[C@]1(C)[C@@H]2C(=O)C=C2[C@@H]3C[C@](C)(CC[C@]3(C)CC[C@@]12C)C(O)=O)O[C@H]1O[C@@H]([C@@H](O)[C@H](O)[C@H]1O[C@@H]1O[C@@H]([C@@H](O)[C@H](O)[C@H]1O)C(O)=O)C(O)=O	86.9	1361.68	823.25031:242 823.25836:242 823.31104:242 823.32318:242 823.3515:242 823.35553:725 823.35962:242 823.36365:1335 823.36768:1499 823.37177:779 823.37579:2353 823.37982:3423 823.38391:5356 823.38794:12725 823.39197:17219 823.39606:31520 823.40009:49631 823.40411:55885 823.4082:65015 823.41223:75620 823.41626:62205 823.42035:48636 823.42438:39030 823.42841:29388 823.4325:17320 823.43652:14604 823.440…	57.03347:126 60.90067:126 65.68244:126 68.85044:126 71.2105:126 76.4787:126 79.2511:126 81.06114:126 95.09178:126 100.66892:126 101.11106:126 106.24495:126 119.08867:126 122.27363:126 124.34948:126 127.04638:126 127.14022:126 139.10663:126 149.08374:126 149.11647:126 149.11819:126 149.12337:126 149.13025:126 151.10951:126 157.46712:126 158.30209:126 159.01292:126 159.02716:126 159.04674:126 161.1…
L-5-Oxoproline	1.76327	130.05	448394	1.89251e+06	[M+H]+	130.05	C5H7NO3	Alpha amino acids and derivatives	ODHCTXKNWHHXJC-VKHMYHEASA-N	OC(=O)[C@@H]1CCC(O)=N1	86.8	899.422	129.57404:104 129.57884:104 129.58366:104 129.62865:104 129.63025:518 129.63185:621 129.63345:932 129.63507:1656 129.63667:828 129.63828:932 129.63988:414 129.64149:414 129.6431:207 129.6447:518 129.64632:311 129.64952:104 129.65112:104 129.65274:104 129.65434:104 129.65594:104 129.65756:207 129.65916:207 129.66077:207 129.66559:207 129.66719:311 129.66881:518 129.67041:414 129.67201:104 129.6736…	53.01971:126 54.05822:259 55.01781:259 55.82866:267 55.87716:261 56.04391:273 56.04603:409 56.04708:133 56.04814:822 56.0492:406 56.05025:414 56.05131:133 56.05237:401 56.05342:276 56.05448:276 56.05553:406 56.05659:281 56.05765:133 56.0587:140 56.05976:276 56.06082:135 56.06504:133 56.07561:133 56.08089:133 56.09462:126 56.10202:140 56.35381:133 58.66364:126 62.06799:126 66.06282:135 67.03536:12…
Hypoxanthine	2.26675	137.045	174953	504854	[M+H]+	137.046	C5H4N4O	Hypoxanthines	FDGQSTZJBFJUBT-UHFFFAOYSA-N	OC1=NC=NC=2NC=NC12	86.8	260.855	136.54691:165 136.57658:165 136.59802:165 136.59967:165 136.60297:165 136.60461:165 136.60626:494 136.60791:165 136.60956:165 136.61121:165 136.61285:329 136.6145:329 136.61781:329 136.62276:165 136.6244:165 136.62605:165 136.63429:165 136.63759:165 136.63925:165 136.6442:165 136.65244:165 136.65573:511 136.69037:165 136.73822:165 136.76791:165 136.79102:165 136.83061:165 136.85538:165 136.86858:…	57.75071:125 82.03586:125 92.01473:125 92.01879:125 94.0368:125 119.02561:250 119.03331:250 119.03484:125 119.03638:125 119.03793:125 119.04254:262 119.0564:125 119.05794:542 120.02512:280 120.04212:125 120.33136:125 136.60043:263 137.0262:136 137.02785:136 137.03114:274 137.03281:593 137.03445:876 137.0361:1031 137.03775:1149 137.03941:1056 137.04106:892 137.04271:447 137.04436:274 137.04602:291…
sn-Glycero-3-phosphocholine	1.2463	258.108	39632.9	125936	[M]+	258.11	C8H21NO6P	Glycerophosphocholines	SUHOQUVVVLNYQR-MRVPVSSYSA-O	C[N+](C)(C)CCOP(O)(=O)OC[C@H](O)CO	86.7	105.592	257.84946:255 257.97861:255 257.98087:510 257.98315:255 258.0466:255 258.05566:255 258.09192:517 258.09647:517 258.09872:1027 258.10098:1544 258.10327:3065 258.10553:7703 258.10779:9996 258.11005:9036 258.11234:6152 258.11459:5613 258.11685:3597 258.11914:1806 258.1214:1281 258.12366:510 258.12592:1034 258.1282:262 258.13046:1536 258.13272:1019 258.13498:255 258.13727:1019 258.1554:255 258.15765:…	60.07584:126 71.07041:126 71.0716:126 74.06164:259 81.03861:126 86.09506:126 86.09637:126 86.1003:268 95.04122:126 98.98196:256 104.09959:700 104.10104:283 104.10247:524 104.10391:283 104.10535:283 104.10679:266 104.10823:133 104.10967:142 104.11111:269 104.11399:142 104.11687:142 104.12695:280 104.12839:140 104.12982:140 104.40067:140 104.59103:142 105.00121:133 113.44997:256 124.98781:252 124.9…
Phenylpropanolamine	5.16595	152.108	478475	1.79296e+06	[M+H]+	152.107	C9H13NO	Phenylpropanes	DLNKOYKMWOXYQA-UHFFFAOYNA-N	OC(C=1C=CC=CC1)C(N)C	86.7	1753.69	151.61227:174 151.61401:348 151.61575:1217 151.61749:1217 151.61922:869 151.62096:1043 151.6227:869 151.62444:348 151.62617:869 151.62791:521 151.62964:521 151.63312:521 151.63834:174 151.64008:174 151.64528:174 151.65398:348 151.66266:174 151.6922:174 151.73564:405 151.84341:174 151.90253:174 152.02948:174 152.05037:348 152.05733:174 152.06776:174 152.07124:174 152.07298:381 152.07472:174 152.07…	51.02637:263 55.03984:258 56.04503:266 56.04609:266 56.04715:273 56.0482:405 56.04926:268 56.05032:405 56.05137:534 56.05243:273 56.05348:132 56.05454:409 56.05665:266 56.05771:129 56.05877:273 56.05982:136 56.06088:136 56.0651:132 56.06616:126 56.06721:136 56.07567:136 56.08095:290 56.08412:136 56.08518:126 56.26917:126 56.72411:256 57.03161:129 57.03268:126 57.03481:129 57.03801:129 57.0412:256…
Malvidin-3-O-beta-D-galactoside	9.18543	493.133	39351.6	173275	[M]+	493.134	C23H25O12	Anthocyanidin-3-O-glycosides	PXUQTDZNOHRWLI-XSEKTIEYSA-O	COC1=CC(=CC(OC)=C1O)C1=C(O[C@@H]2O[C@H](CO)[C@H](O)[C@H](O)[C@H]2O)C=C2C(O)=CC(O)=CC2=[O+]1	86.7	53.8146	492.75726:312 492.78232:318 492.78857:154 492.79172:77 492.80112:158 492.81363:159 493.09555:156 493.09869:156 493.10184:472 493.10495:312 493.10809:82 493.11121:392 493.11435:315 493.11749:1437 493.12061:1860 493.12375:4014 493.12689:6920 493.13:9424 493.13315:10021 493.13629:7789 493.1394:6714 493.14255:4526 493.14569:3212 493.1488:1843 493.15195:1215 493.15509:1538 493.1582:1290 493.16135:1283…	132.07256:126 137.0162:126 151.07481:126 153.00058:126 153.01279:126 153.01454:126 153.032:126 153.03548:126 153.03723:126 161.06544:126 171.01411:126 206.09167:126 207.13202:126 233.03676:126 270.03268:126 286.05661:126 289.71915:126 295.06516:126 295.15485:259 297.0582:126 300.24487:258 315.04947:252 315.06699:126 315.06949:304 316.05698:285 316.06448:126 317.05603:126 323.11899:126 329.98987:3…
Rutin	6.8002	611.16	94890.1	344434	[M+H]+	611.161	C27H30O16	Flavonoid-3-O-glycosides	IKGXIBQEEMLURG-NVPNHPEKSA-N	C[C@@H]1O[C@@H](OC[C@H]2O[C@@H](OC3=C(OC4=CC(O)=CC(O)=C4C3=O)C3=CC(O)=C(O)C=C3)[C@H](O)[C@@H](O)[C@@H]2O)[C@H](O)[C@H](O)[C@H]1O	86.6	107.162	610.68591:128 610.71729:128 610.72772:128 610.73468:128 611.03113:270 611.04156:128 611.05554:128 611.07642:128 611.08344:256 611.09039:270 611.09387:128 611.10785:128 611.11829:391 611.12177:271 611.12524:655 611.12878:555 611.13226:284 611.13574:677 611.13922:2064 611.1427:4120 611.14618:6355 611.14966:8944 611.1532:17904 611.15668:22607 611.16016:26115 611.16364:23288 611.16711:15298 611.17059…	71.04996:126 84.76733:126 85.01951:126 85.02081:126 97.02636:126 103.04832:126 129.04366:126 129.04526:252 129.04686:126 129.05167:126 129.05327:126 129.05809:126 129.0677:126 137.05432:126 137.47417:126 145.03931:126 145.0444:126 145.0546:126 147.04948:126 147.05804:126 147.06488:275 147.06659:126 189.06462:283 201.18343:126 205.00357:126 211.03062:126 213.11603:126 213.16339:126 227.10068:126 2…
Pyridoxamine	3.94617	169.096	124889	548348	[M+H]+	169.097	C8H12N2O2	Pyridoxamine 5'-phosphates	NHZMQXZHNVQTQA-UHFFFAOYSA-N	CC1=C(O)C(CN)=C(CO)C=N1	86.5	269.34	168.60495:80 168.61044:80 168.6196:80 168.62692:80 168.63426:80 168.66174:80 168.7442:170 168.74603:80 168.86334:80 168.86702:80 168.99721:171 169.01189:80 169.02106:80 169.02472:80 169.0394:176 169.0504:178 169.05591:80 169.06508:168 169.07242:165 169.07608:169 169.08159:98 169.08342:186 169.08527:284 169.0871:465 169.08893:1171 169.09076:3829 169.09259:10442 169.09444:23519 169.09627:29062 169.…	68.10102:258 70.05807:276 70.05925:403 70.06043:410 70.06161:403 70.0628:936 70.06398:400 70.06516:676 70.06752:138 70.0687:266 70.07106:269 70.07224:269 70.07697:132 70.07815:133 70.0817:132 70.0876:132 70.09586:281 72.04045:138 72.04165:276 72.04884:138 72.05123:299 72.05602:149 72.05721:126 72.21659:149 82.06145:126 93.06525:138 96.07259:134 96.07674:142 96.08365:126 96.09056:126 96.11269:126 …
Guanine	2.18158	152.055	127363	360248	[M+H]+	152.057	C5H5N5O	Purines and purine derivatives	UYTPUPDQBNUYGX-UHFFFAOYSA-N	N=C1N=C(O)C=2N=CNC2N1	86.4	297.514	151.55663:160 151.56184:160 151.56358:320 151.56531:641 151.56705:481 151.56879:320 151.57053:320 151.57227:160 151.57401:481 151.57573:340 151.57747:160 151.58095:320 151.58617:160 151.59659:320 151.59831:160 151.63306:160 151.69908:337 151.70256:160 151.71994:333 151.83987:160 152.02769:808 152.02943:320 152.03117:491 152.03291:486 152.03465:331 152.03639:331 152.03813:653 152.03987:328 152.045…	53.01042:257 53.01864:126 53.03508:126 55.02614:257 55.02718:126 55.02928:126 55.03137:126 55.03242:130 55.03451:252 55.03765:130 55.0387:130 55.0544:126 56.05233:130 56.8867:126 59.06735:126 65.00974:126 65.01315:126 67.79756:126 68.02079:126 70.01801:126 71.04291:126 79.76959:126 79.98269:126 80.01803:126 80.02181:126 80.0256:126 80.02686:126 80.13796:126 80.27695:126 80.79733:126 81.01434:126 …
isoliquiritigenin	7.385	257.08	860182	3.63853e+06	[M+H]+	257.081	C15H12O4	2'-Hydroxychalcones	DXDRHHKMWQZJHT-FPYGCLRLSA-N	OC1=CC=C(\C=C\C(=O)C2=C(O)C=C(O)C=C2)C=C1	86.4	1332.62	256.60324:255 256.76599:255 256.77957:255 256.78409:255 256.80219:255 256.81573:255 256.8248:607 256.84967:255 256.97855:255 256.98987:255 256.9989:672 257.01926:554 257.04187:255 257.05093:510 257.05319:1019 257.05545:537 257.05771:283 257.05997:696 257.06226:1297 257.06451:1065 257.06677:3233 257.06903:5640 257.07129:16339 257.07355:37411 257.07581:103748 257.07806:192225 257.08035:244284 257.0…	65.0419:126 65.0658:126 69.00086:126 69.04892:126 70.66439:126 81.02483:126 81.0261:126 81.02737:129 81.02991:129 81.03245:256 91.0501:256 91.07433:126 91.43148:126 91.43418:126 95.04417:126 95.0483:126 95.46415:126 96.04261:126 107.041:252 107.04976:256 107.05268:126 109.02063:126 109.15178:257 117.02285:129 117.02743:129 117.02895:256 117.03201:126 117.03506:126 119.03997:638 119.04305:260 119.…
isorhamnetin	8.50645	317.065	4453.25	20950.5	[M+H]+	317.066	C16H12O7	Flavonols	IZQSVPBOUDKVDZ-UHFFFAOYSA-N	COC1=C(O)C=CC(=C1)C1=C(O)C(=O)C2=C(O)C=C(O)C=C2O1	86	8.06692	316.61258:103 316.82849:103 316.8486:103 317.03949:206 317.04453:103 317.04953:103 317.05457:309 317.05707:412 317.05957:515 317.0621:824 317.06461:1030 317.06711:824 317.06964:618 317.07214:515 317.07465:103 317.07718:103 317.07968:309 317.08218:103 317.08722:103 317.08972:206 317.09225:103 317.09476:103 317.09726:103 317.09979:103 317.10229:206 317.11737:206 317.12241:103 317.12491:103 317.1349…	85.02353:126 109.10574:126 127.11337:126 217.04732:126 228.14157:126 236.12476:126 264.14859:126 271.11655:126 282.03818:126 299.07751:126 317.04349:126 317.05853:126 317.06357:126 317.06607:252 317.10376:126 317.16406:126 317.24197:126 317.9183:126
Nicotinamide	2.75157	123.056	140949	465268	[M+H]+	123.055	C6H6N2O	Nicotinamides	DFPAKSUCGFBDDF-UHFFFAOYSA-N	N=C(O)C=1C=NC=CC1	85.7	250.331	122.65707:88 122.6602:351 122.66333:175 122.66489:263 122.66801:88 122.66958:88 122.67114:175 122.67583:88 122.68364:88 122.70083:175 122.76179:88 122.88844:88 122.89157:88 122.92911:196 122.9338:187 122.98074:88 122.98543:367 122.99951:186 123.01046:186 123.02611:88 123.04019:298 123.04333:196 123.04489:206 123.04646:502 123.04802:398 123.04958:2015 123.05115:7902 123.05271:23135 123.05428:31889…	53.04324:126 53.04734:254 53.0494:128 53.05043:126 53.05762:128 53.07201:128 53.13884:257 65.05062:257 78.02387:126 78.02885:387 78.03011:267 78.03135:130 78.03259:130 78.03509:261 78.03633:130 78.03758:130 78.04256:265 78.04755:130 78.05129:130 78.05627:130 79.7922:268 79.81866:126 80.01794:265 80.03814:139 80.04066:139 80.04192:281 80.04319:280 80.04445:566 80.04572:704 80.04697:698 80.04823:11…
Guanosine	2.87805	284.099	429091	1.28017e+06	[M+H]+	284.099	C10H13N5O5	Purine nucleosides	NYHBQMYGNKIUIF-UHFFFAOYNA-N	N=C1N=C(O)C=2N=CN(C2N1)C3OC(CO)C(O)C3O	85.7	987.142	283.60977:132 283.68106:132 283.68341:264 283.69531:293 283.71194:132 283.72144:132 283.73807:132 283.76422:132 283.76898:132 283.78085:132 283.81177:132 283.83789:132 283.87357:132 283.89734:132 283.90445:312 283.9425:340 283.952:132 283.98053:282 284.01382:132 284.0162:132 284.04236:132 284.05661:293 284.06137:132 284.06851:477 284.07089:132 284.07565:500 284.08041:986 284.08276:1240 284.08514:…	55.02837:126 55.06815:126 57.03592:126 57.04657:126 57.08813:126 59.05448:126 73.02113:126 73.02837:126 73.04163:126 79.34691:126 81.20889:126 82.03868:126 82.61729:126 84.01066:126 85.02234:126 85.07439:126 87.36692:126 92.05831:126 95.03983:256 97.04743:126 98.0577:126 105.05614:126 107.02472:256 107.03056:256 110.02146:129 110.0259:259 110.02738:129 110.02886:129 110.03034:129 110.03182:265 11…
Kynurenic acid	5.19543	190.048	12974.4	39773.8	[M+H]+	190.05	C10H7NO3	Quinoline carboxylic acids	HCZHHEIFKROPDY-UHFFFAOYSA-N	OC(=O)C1=CC(=O)C2=CC=CC=C2N1	85.5	39.0331	190.03685:185 190.0388:370 190.04074:185 190.04269:370 190.04463:1482 190.04659:1297 190.04852:3334 190.05048:2779 190.05241:2779 190.05437:1482 190.0563:556 190.05826:926 190.0602:741 190.06409:370 190.06602:185 190.06798:741 190.06992:185 190.07187:185 190.07381:185 190.07576:185 190.09132:185 190.09521:185 190.12633:185 190.25475:185 190.82925:185 190.83511:185 190.8546:185 191.05345:370 191.0…	91.04992:126 107.03934:126 107.0554:256 109.06316:126 116.03877:126 116.04029:126 116.04485:126 116.37946:126 127.07057:126 137.09419:257 143.5938:261 144.02863:129 144.03032:135 144.03201:531 144.03371:262 144.0354:527 144.03709:397 144.03879:1318 144.04047:133 144.04216:527 144.04385:399 144.04555:130 144.04724:133 144.04893:133 144.05402:126 144.0591:266 144.08112:129 144.32338:129 144.5472:12…
4-Hydroxymandelonitrile	2.6654	150.054	13706.6	45223.4	[M+H]+	150.055	C8H7NO2	1-hydroxy-2-unsubstituted benzenoids	HOOOPXDSCKBLFG-UHFFFAOYNA-N	N#CC(O)C1=CC=C(O)C=C1	85.3	24.5996	149.96112:156 150.01642:156 150.01814:156 150.02161:156 150.02333:156 150.03716:156 150.03888:156 150.04062:156 150.04753:156 150.04926:626 150.05098:1095 150.0527:3442 150.05444:4225 150.05617:2191 150.05789:2504 150.05962:1252 150.06136:1408 150.06308:782 150.0648:469 150.06654:313 150.06827:156 150.06999:156 150.07172:313 150.07346:313 150.0769:469 150.08556:313 150.08728:313 150.089:156 150.0…	67.04807:126 122.0477:126 122.04926:126 150.04668:126 150.0484:126 150.06569:126
Bergapten	16.2388	217.048	102648	352541	[M+H]+	217.05	C12H8O4	5-methoxypsoralens	BGEBZHIAGXMEMV-UHFFFAOYSA-N	COC1=C2C=COC2=CC2=C1C=CC(=O)O2	85.3	117.004	216.83801:255 216.84424:521 216.85255:529 217.02295:255 217.0271:255 217.02919:775 217.03749:274 217.03958:793 217.04166:2669 217.04373:9623 217.04581:17391 217.0479:31774 217.04997:26935 217.05205:18920 217.05412:12213 217.0562:5362 217.05829:6451 217.06036:3734 217.06244:3951 217.06451:2146 217.0666:4248 217.06868:5305 217.07076:1324 217.07283:540 217.07491:529 217.077:255 217.07907:255 217.081…	115.03902:127 115.04659:127 115.05718:258 118.02866:127 118.03326:127 121.05821:127 128.39845:127 131.03206:127 131.0369:127 131.03851:261 131.04013:130 131.04335:127 134.23618:130 135.69328:127 143.03943:127 143.07994:127 145.02046:127 145.05615:127 145.05785:127 145.06294:127 145.07144:127 145.49828:127 146.02461:254 146.02632:254 146.03143:127 146.03654:127 155.05795:127 156.00986:127 156.0133…
2-QUINOLINECARBOXYLIC ACID	2.77388	174.054	5195.56	16223.6	[M+H]+	174.055	C10H7NO2	Quinoline carboxylic acids	LOAUVZALPPNFOQ-UHFFFAOYSA-N	OC(=O)C1=NC2=CC=CC=C2C=C1	85	18.5549	173.82539:95 173.93143:95 173.95747:95 173.9705:95 174.04681:95 174.04868:95 174.05054:475 174.0524:1141 174.05426:1331 174.05612:1141 174.05798:951 174.05984:475 174.06171:380 174.06543:285 174.06729:285 174.06915:285 174.07101:380 174.07288:95 174.07474:570 174.0766:95 174.07846:95 174.08032:95 174.08218:190 174.08405:95 174.08591:95 174.08777:190 174.08963:380 174.09149:190 174.09335:190 174.0…	72.04169:126 82.06533:126 82.08195:126 83.04598:126 95.69961:126 100.06834:126 103.04263:126 103.05695:126 103.05838:126 106.28725:126 110.07011:126 114.03658:126 114.127:126 130.06017:126 132.63429:126 146.04863:256 146.05374:256 146.05716:256 174.03479:129 174.03851:126 174.04224:259 174.0441:126 174.04596:129 174.04782:126 174.04968:129 174.05154:256 174.05713:129 174.05899:259 174.08319:126 1…
2-acetoxy-4-pentadecylbenzoic acid	28.0217	413.269	65244.8	279694	[M+Na]+	413.266	C24H38O4	Acylsalicylic acids	FMPIFABORGZGFA-UHFFFAOYSA-N	CCCCCCCCCCCCCCCC1=CC(OC(C)=O)=C(C=C1)C(O)=O	85	98.1452	412.77911:198 412.82495:198 413.20056:401 413.22351:198 413.23499:198 413.24359:198 413.24933:1410 413.2522:2799 413.25507:2390 413.25793:4043 413.2608:6649 413.26367:11688 413.26654:13138 413.26941:13693 413.27228:8465 413.27515:3625 413.27802:3835 413.28088:2613 413.28375:2197 413.28662:1609 413.28949:600 413.29236:2592 413.29523:1194 413.2981:401 413.30096:198 413.30383:395 413.3067:593 413.31…	151.10432:127 279.09332:127 301.12527:127 301.13263:127 301.13507:265 301.13751:281 301.13995:258 301.14975:138 309.22641:265 367.20755:272 411.91605:127 412.81277:127 413.23425:138 413.23999:453 413.24573:417 413.2486:1007 413.25146:415 413.25433:717 413.2572:1418 413.26007:1141 413.26294:1311 413.26581:1148 413.26868:427 413.27155:581 413.27441:1421 413.27728:422 413.28015:138 413.28302:145 413…
Ononin	14.6608	431.132	150076	515070	[M+H]+	431.134	C22H22O9	Isoflavonoid O-glycosides	MGJLSBDCWOSMHL-MIUGBVLSSA-N	COC1=CC=C(C=C1)C1=COC2=C(C=CC(O[C@@H]3O[C@H](CO)[C@@H](O)[C@H](O)[C@H]3O)=C2)C1=O	84.7	318.037	430.69867:171 430.7016:86 430.73969:86 430.75723:86 431.02374:86 431.05597:86 431.0589:86 431.06769:86 431.07062:269 431.07648:86 431.07941:343 431.08234:439 431.08527:185 431.0882:431 431.09113:188 431.09406:530 431.09698:369 431.09991:205 431.10284:485 431.10577:600 431.1087:381 431.11163:1483 431.11456:1442 431.11749:2731 431.12042:8349 431.12335:16811 431.12628:26388 431.12921:36193 431.13214…	127.07339:126 127.14338:126 131.04175:126 148.11372:126 160.1107:126 163.07887:126 163.08249:126 167.06303:256 172.02295:126 178.0838:126 185.02792:126 185.03175:126 185.03368:126 185.0356:126 185.03751:129 185.04327:129 185.0452:126 185.0471:256 185.05095:126 185.0567:129 195.13004:126 205.08221:126 207.1848:126 215.13702:126 229.08427:126 229.09068:126 234.13643:126 234.14723:126 234.14938:129 …
DEOXYCARNITINE	1.47312	146.119	120583	1.01591e+06	[M+H]+	146.118	C7H15NO2	Straight chain fatty acids	JHPNVNIEXXLNTR-UHFFFAOYSA-N	C[N+](C)(C)CCCC([O-])=O	84.5	366.134	145.64409:240 145.6492:479 145.6526:240 145.84848:240 145.88255:240 145.91322:240 146.03937:240 146.04448:240 146.0479:479 146.0513:719 146.05301:719 146.05472:479 146.05812:719 146.05983:479 146.06836:240 146.07007:479 146.07347:240 146.07518:958 146.07687:479 146.07858:3115 146.08029:4792 146.082:2875 146.08371:479 146.0854:2396 146.08711:1438 146.08882:958 146.09053:1677 146.09222:968 146.0939…	55.05125:130 55.05334:259 55.05439:130 55.05544:126 55.05753:130 55.05963:266 55.06277:126 55.068:126 55.07428:126 55.36049:126 56.66451:126 58.07076:256 60.0746:126 60.07788:525 60.08116:266 60.08334:266 60.08772:394 60.08881:129 60.0899:133 60.091:135 60.09647:135 60.13913:129 72.07765:135 73.63834:126 82.05515:133 82.0577:133 82.06026:133 82.06281:133 82.06409:137 82.07304:133 82.07815:133 82.…
Naringenin	6.94003	273.074	28810.3	128202	[M+H]+	273.076	C15H12O5	Flavanones	FTVWIRXFELQLPI-ZDUSSCGKSA-N	OC1=CC=C(C=C1)[C@@H]1CC(=O)C2=C(O)C=C(O)C=C2O1	84.5	49.0614	272.59204:201 272.75281:99 273.05347:99 273.05814:99 273.06046:305 273.06277:296 273.06512:398 273.06744:1216 273.06979:3040 273.07211:3963 273.07443:5860 273.07678:5260 273.0791:3739 273.08145:3333 273.08377:2925 273.08609:1511 273.08844:1310 273.09076:706 273.09311:813 273.09543:1315 273.09775:706 273.1001:497 273.10477:198 273.10709:198 273.10941:203 273.11407:296 273.11874:99 273.12106:99 273…	77.0337:126 93.06924:256 119.04558:126 121.05981:126 123.03928:126 146.09799:126 147.034:129 147.03572:256 147.03743:252 147.03914:126 147.04427:256 147.04768:129 147.08875:126 147.58881:126 149.68729:126 150.2419:126 151.22575:129 152.51585:126 153.0076:129 153.00934:129 153.01283:634 153.01633:126 153.02156:126 153.0233:256 153.0425:126 154.08101:126 158.30565:126 189.04901:126 191.06404:126 19…
Adenosine	3.40785	268.106	900627	3.58618e+06	[M+H]+	268.104	C10H13N5O4	Purine nucleosides	OIRDTQYFTABQOQ-UHFFFAOYNA-N	OCC1OC(N2C=NC=3C(=NC=NC32)N)C(O)C1O	84.4	2566.97	267.62061:244 267.63217:244 267.67831:244 267.70602:244 267.73141:244 267.75681:244 267.87457:571 267.90457:489 267.9115:608 267.92767:244 267.93228:244 267.9346:244 267.93692:244 267.94153:244 267.94385:571 267.94614:244 267.97156:244 267.99234:795 267.99927:244 268.00388:244 268.02237:529 268.03854:1162 268.06625:244 268.07318:524 268.08243:363 268.08472:1022 268.08704:1891 268.08936:1905 268.0…	53.00318:42 53.03194:42 54.84518:85 55.01458:128 55.01562:172 55.01667:42 55.01772:132 55.01876:88 55.01981:342 55.02085:300 55.0219:44 55.02295:132 55.02399:127 55.02504:129 55.02609:44 55.02713:43 55.03132:42 55.03237:84 55.03341:93 55.03446:43 55.03551:42 55.03655:86 55.0376:42 55.04074:42 55.05435:42 55.0711:42 55.31112:42 55.52328:42 56.53285:86 56.93135:42 57.02826:93 57.02933:239 57.0304:2…
Isoflavone base + 1O, 1MeO, O-Hex+C7H12NO	12.3563	556.216	105627	643578	[M+H]+	556.217	C29H33NO10	NA	PNOLBYVRLYUCIC-UHFFFAOYNA-N	COC1=CC=C(C=C1)C1=COC2=CC(OC3OC(COC(=O)CC4CCNCC4)C(O)C(O)C3O)=CC=C2C1=O	84.4	195.74	555.80676:194 556.10614:194 556.1261:194 556.1394:394 556.16272:394 556.18597:395 556.18933:996 556.19263:207 556.19598:1018 556.19934:2205 556.20264:4065 556.20599:7494 556.20929:13828 556.21265:17134 556.21594:24235 556.2193:23184 556.2226:17098 556.22595:10577 556.22925:7108 556.2326:4030 556.2359:4651 556.23926:3841 556.24255:2441 556.24591:1815 556.24921:2396 556.25256:2023 556.25586:795 556…	110.2003:126 131.04343:126 144.09946:126 146.40515:126 151.05061:126 153.07047:126 171.31506:126 199.98451:126 213.07481:126 226.04733:126 226.0537:126 246.13185:267 246.53708:126 254.05225:126 254.05675:271 254.06573:275 269.05066:134 269.06226:140 269.06454:420 269.06686:424 269.06918:1375 269.0715:1003 269.07382:1008 269.07614:702 269.07843:573 269.08075:714 269.08307:283 269.08539:279 269.087…
icariside B5	6.1839	389.217	351298	1.11162e+06	[M+H]+	389.217	C19H32O8	Fatty acyl glycosides of mono- and disaccharides	CZYPGTRKJFYXLT-UHFFFAOYNA-N	CC(CCC1(O)C(C)=CC(=O)CC1(C)C)OC1OC(CO)C(O)C(O)C1O	84.2	307.121	388.91113:255 388.91391:255 388.95007:510 388.95288:510 388.96121:255 388.96399:255 388.96677:255 389.01129:255 389.0141:255 389.06973:523 389.07809:255 389.10315:255 389.11148:773 389.11703:255 389.11984:255 389.12262:255 389.12817:510 389.13095:510 389.13376:510 389.13654:510 389.14209:255 389.14767:255 389.15045:255 389.15323:255 389.16437:510 389.16714:255 389.16992:510 389.1727:1301 389.1755…	55.04712:126 61.03088:126 61.03199:126 66.17756:256 67.05155:126 69.03225:252 69.04045:126 69.04749:126 69.051:126 70.8267:126 71.04415:126 71.09411:126 72.08969:126 73.7038:126 76.71355:126 81.07156:126 83.04352:126 83.04481:252 83.04609:256 83.04738:126 83.1181:126 84.81944:257 85.01967:129 85.02097:130 85.02357:129 85.02487:130 85.02747:390 85.03008:126 85.03268:129 85.04178:126 85.0574:129 86…
Oxypurinol	2.35825	153.04	28422.4	81197.4	[M+H]+	153.041	C5H4N4O2	Xanthines	HXNFUBHNUDHIGC-UHFFFAOYSA-N	OC1=NC(=O)N=C2NNC=C12	84	44.7596	152.54825:282 152.54999:186 152.55173:93 152.55347:93 152.56218:93 152.58134:190 152.58832:93 152.90567:189 152.9109:93 152.95976:191 153.03131:98 153.03305:665 153.03481:2172 153.03654:3043 153.03828:6384 153.04004:8848 153.04178:6615 153.04353:4591 153.04527:2202 153.04701:2002 153.04877:1442 153.05051:1231 153.05225:1249 153.054:380 153.05574:482 153.0575:663 153.05923:377 153.06097:471 153.06…	53.02479:126 55.03659:126 55.03764:126 55.03868:126 55.04287:126 55.04601:126 66.03296:126 81.00797:126 82.03725:126 82.05003:126 83.5856:126 93.0245:126 95.05344:126 106.71391:256 108.01645:257 110.0228:130 110.02724:129 110.02872:257 110.03316:260 110.03464:257 110.0376:129 110.04352:126 110.04648:126 112.08047:260 112.23138:126 124.05878:256 135.08774:126 135.08939:257 135.10086:256 135.38307:…
(2S)-{[6-O-(beta-D-Glucopyranosyl)-beta-D-glucopyranosyl]oxy}(phenyl)acetonitrile	5.89275	480.149	254059	1.32715e+06	[M+Na]+	480.148	C20H27NO11	Cyanogenic glycosides	XUCIJNAGGSZNQT-UHFFFAOYNA-N	OCC1OC(OCC2OC(OC(C#N)C3=CC=CC=C3)C(O)C(O)C2O)C(O)C(O)C1O	84	691.713	479.6514:510 479.65448:510 479.66064:1019 479.66684:510 479.66992:255 479.6792:255 479.68228:255 479.68536:255 479.69464:255 479.69772:764 479.707:255 479.71008:255 479.7132:255 479.71628:510 479.72244:255 479.72556:764 479.73172:255 479.7348:510 479.73792:255 479.741:510 479.74408:255 479.74716:255 479.75027:510 479.75336:510 479.75955:255 479.76263:255 479.76572:510 479.77191:255 479.77499:255 …	70.0629:126 74.05666:126 77.32269:126 79.18978:126 89.05761:126 107.04652:126 110.06873:126 117.08816:126 122.73296:126 123.07237:126 127.04821:126 133.91463:126 140.07869:126 141.01535:126 141.0522:126 141.26509:126 143.10892:126 145.04454:126 145.06833:126 149.17529:126 149.28043:126 159.10393:126 165.05255:126 165.06161:126 166.06914:126 167.1071:126 167.68575:126 168.06413:126 171.10295:126 1…
DL-Pipecolinic acid	2.00425	130.087	549332	6.66432e+06	[M+H]+	130.086	C6H11NO2	Alpha amino acids	HXEACLLIILLPRG-UHFFFAOYNA-N	OC(=O)C1CCCCN1	83.7	1030.93	129.63503:160 129.66394:160 129.66554:640 129.66716:480 129.66876:960 129.67036:960 129.67197:1440 129.67358:640 129.67519:640 129.67679:800 129.67841:800 129.68161:480 129.68321:160 129.68483:480 129.68643:320 129.68803:480 129.69286:160 129.69447:160 129.69768:160 129.69928:160 129.70572:320 129.71054:160 129.71214:160 129.71857:160 129.7475:160 129.7507:160 129.75232:480 129.75552:160 129.7619…	51.07569:126 53.0012:261 55.17487:265 55.88663:265 56.04496:135 56.04601:135 56.04707:274 56.04812:549 56.04918:139 56.05024:535 56.05129:696 56.05235:831 56.05341:413 56.05552:409 56.05763:139 56.05869:139 56.05974:270 56.06291:400 56.06503:270 56.06925:130 56.07453:139 56.08193:130 56.0851:139 56.18446:126 56.57749:126 56.86225:126 57.09441:126 57.13387:126 60.05166:135 66.05363:126 67.04921:52…
Isonicotinic acid	2.18858	124.039	65037.8	222132	[M+H]+	124.039	C6H5NO2	Pyridinecarboxylic acids	TWBYWOBDOCUKOW-UHFFFAOYSA-N	OC(=O)C1=CC=NC=C1	83.7	170.728	123.63891:255 123.64832:255 123.67656:517 124.02355:517 124.03141:255 124.03298:510 124.03455:2293 124.03613:8496 124.0377:12401 124.03927:16050 124.04084:11628 124.0424:7234 124.04398:6711 124.04555:5129 124.04712:4110 124.04869:3328 124.05026:3091 124.05183:1808 124.05341:1562 124.05498:1824 124.05655:764 124.05812:510 124.05969:510 124.06126:510 124.06284:255 124.06441:510 124.06598:255 124.06…	52.0299:126 53.0361:256 78.02644:126 78.03018:126 78.03392:126 78.03516:252 78.23969:126 80.04074:126 80.04579:258 80.0723:126 80.29086:126 106.02422:257 124.02109:132 124.0258:256 124.02737:511 124.02895:261 124.03052:387 124.03209:517 124.03366:260 124.03523:259 124.0368:130 124.03838:130 124.03995:128 124.04152:259 124.04623:129 124.0478:259 124.04937:129 124.05094:130 124.08395:126 124.27103:…
Oxazepam	10.1167	287.056	26048.4	123088	[M+H]+	287.058	C15H11ClN2O2	1,4-benzodiazepines	ADIMAYPTOBDMTL-UHFFFAOYNA-N	OC1N=C(C2=CC=CC=C2)C2=C(C=CC(Cl)=C2)N=C1O	83.7	81.711	286.6998:182 286.95547:182 286.98654:90 287.00803:184 287.03433:90 287.03671:94 287.03912:189 287.0415:367 287.04388:459 287.0463:1385 287.04868:2780 287.05106:4265 287.05347:5406 287.05585:5492 287.05823:4007 287.06064:2044 287.06302:1300 287.0654:1476 287.06781:922 287.07019:742 287.07257:553 287.07498:369 287.07736:367 287.08215:270 287.08453:90 287.08691:364 287.08932:90 287.09409:90 287.0965…	135.11069:126 145.05975:126 151.09929:126 153.00601:126 153.01822:126 157.05151:126 165.00716:126 165.02347:126 171.0549:126 171.05858:126 197.11197:126 204.13391:126 213.05225:126 215.09172:126 224.12968:126 224.13181:265 242.0585:126 251.1351:126 258.03687:126 269.04611:260 270.28329:126 286.52704:268 286.75397:265 287.03116:142 287.03357:265 287.03595:139 287.03833:139 287.04074:556 287.04312:…
Phenylalanine	3.68235	166.086	856206	3492448	[M+H]+	166.086	C9H11NO2	Phenylalanine and derivatives	COLNVLDHVKWLRT-UHFFFAOYNA-N	NC(CC1=CC=CC=C1)C(O)=O	83.6	905.724	165.59735:170 165.60825:340 165.61006:170 165.61188:170 165.61369:170 165.64638:170 165.66454:170 165.66817:170 165.72992:170 165.73537:170 165.76079:170 165.76987:170 165.80257:170 165.82074:383 165.85526:420 165.87706:170 165.88252:170 165.8916:406 165.91341:170 165.92432:170 165.93521:170 165.93703:170 165.96793:408 165.98247:605 166.00974:170 166.02428:383 166.02609:410 166.03156:439 166.0715…	50.01339:252 50.01938:126 50.03335:126 51.02217:126 51.02721:126 51.03225:126 51.03326:126 51.22898:126 51.29261:126 53.03604:126 53.04529:252 53.05043:126 53.68222:126 54.03529:126 54.14943:126 56.18543:126 61.33314:126 62.16685:267 62.55569:126 63.94138:126 65.00853:126 65.03355:272 65.03811:126 65.76033:126 65.93205:126 68.40175:260 76.79128:279 77.02885:153 77.03132:299 77.03256:1013 77.0338:…
Liquiritin	11.1215	419.133	434720	2.369e+06	[M+H]+	419.134	C21H22O9	Flavonoid O-glycosides	DEMKZLAVQYISIA-ZRWXNEIDSA-N	OC[C@H]1O[C@@H](OC2=CC=C(C=C2)[C@@H]2CC(=O)C3=C(O2)C=C(O)C=C3)[C@H](O)[C@@H](O)[C@@H]1O	83.6	479.344	418.63632:122 418.63919:122 418.65076:122 418.67673:122 418.69693:122 418.73737:122 418.74313:122 418.746:122 418.75757:365 418.76334:244 418.76624:122 418.772:122 418.77777:122 418.78067:122 418.7951:396 418.83551:122 418.91925:254 418.94525:122 418.94815:249 418.97125:244 418.99722:122 419.00012:298 419.06653:122 419.0752:254 419.08099:122 419.09543:365 419.09833:429 419.1012:328 419.1041:152 4…	54.10789:126 61.2293:126 81.03203:126 85.02732:126 85.53024:126 88.76748:126 91.04833:126 91.94577:126 94.74551:126 113.98687:126 119.03799:126 119.03954:268 119.04262:272 121.05992:261 123.04879:126 123.08166:126 124.78895:126 127.14035:126 135.04015:126 135.49467:263 135.7625:257 136.24788:126 136.5692:126 136.57085:265 136.58238:271 136.60712:271 137.00977:428 137.01141:419 137.01308:1140 137.…
Ala-Leu	3.9755	203.138	52249.5	214116	[M+H]+	203.139	C9H18N2O3	Peptides	RDIKFPRVLJLMER-UHFFFAOYNA-N	O=C(O)C(N=C(O)C(N)C)CC(C)C	83.4	101.87	202.82863:165 202.99544:82 203.0296:82 203.03564:82 203.04167:167 203.05173:82 203.05373:82 203.06378:82 203.06981:82 203.07182:165 203.07384:82 203.07585:82 203.07986:82 203.08591:82 203.08791:167 203.08992:165 203.09193:427 203.09395:251 203.10399:82 203.11003:255 203.11606:168 203.12009:259 203.12209:87 203.1241:90 203.12611:253 203.12813:177 203.13014:517 203.13214:1714 203.13416:5090 203.136…	69.06853:260 86.08575:134 86.08836:126 86.08968:524 86.09099:263 86.09229:132 86.09361:656 86.09491:132 86.09753:268 86.10146:132 86.10277:132 86.55239:134 86.59309:132 86.86112:126 89.06956:126 89.45211:129 98.06036:126 98.06595:258 102.05402:126 116.07205:126 131.66612:257 132.07925:126 132.08412:126 132.09061:130 132.09222:655 132.09386:132 132.09547:252 132.09872:263 132.10196:126 132.12953:1…
7-hydroxy-3,5-dimethylisochromen-1-one	10.3842	191.071	122682	689617	[M+H]+	191.07	C11H10O3	Isocoumarins and derivatives	LAPUFWKKGOUUAN-UHFFFAOYSA-N	CC1=CC2=C(C=C(O)C=C2C)C(=O)O1	83.4	225.505	190.77457:81 190.7999:165 190.80185:167 190.89346:81 190.9071:179 190.97144:178 190.98508:173 191.02213:81 191.03773:165 191.04749:81 191.04944:173 191.05333:368 191.05724:184 191.05919:452 191.06113:661 191.06308:4046 191.06503:8062 191.06699:17762 191.06894:27321 191.07088:28214 191.07283:18383 191.07478:13008 191.07674:8003 191.07869:5735 191.08063:3612 191.08258:3497 191.08453:2024 191.08649:…	67.05599:126 77.04861:126 121.02108:126 121.06299:126 121.08162:259 123.04249:126 123.07849:126 123.08006:256 123.09258:256 125.04752:133 125.04909:391 125.05067:129 125.05225:259 125.05383:514 125.0554:133 125.05856:262 125.06329:129 125.06487:133 125.0696:129 127.0417:129 133.02454:126 135.06963:133 135.07126:126 135.07291:256 135.07454:271 135.13522:126 135.14342:129 135.73944:126 145.0563:126…
3-Buten-2-one, 4-[4-(beta-D-glucopyranosyloxy)-2-hydroxy-2,6,6-trimethylcyclohexylidene]-	9.0566	409.182	61396.9	278632	[M+Na]+	409.183	C19H30O8	Terpene glycosides	OSUSRWMGHUUXBY-UHFFFAOYNA-N	CC(=O)C=C=C1C(C)(C)CC(CC1(C)O)OC1OC(CO)C(O)C(O)C1O	83.3	74.045	408.73407:85 408.75403:85 408.77115:85 408.82819:85 408.83389:85 408.84531:85 408.85672:85 408.85959:85 408.8653:85 408.88525:85 408.99081:85 409.07071:85 409.11353:85 409.13065:170 409.13348:174 409.13635:174 409.13919:170 409.14206:261 409.1449:170 409.14777:259 409.1506:437 409.15347:347 409.15631:272 409.15918:179 409.16202:714 409.16489:629 409.16772:984 409.17059:2056 409.17343:3864 409.176…	55.3731:126 97.29628:126 144.91887:126 149.0134:126 151.03177:126 155.13911:126 177.04449:126 180.12712:126 180.18582:126 185.0206:126 210.29572:126 211.16409:126 212.15961:126 212.16371:511 212.16577:126 212.16783:252 212.19453:126 216.11319:126 218.73233:126 229.1701:126 233.07159:126 235.95592:126 247.08481:126 247.08925:126 247.10699:126 247.11586:129 247.12251:256 247.12695:129 248.12379:129…
4-Pyridoxic acid	2.96988	184.059	16113.2	64793.9	[M+H]+	184.06	C8H9NO4	Pyridinecarboxylic acids	HXACOUQIXZGNBF-UHFFFAOYSA-N	CC1=C(O)C(C(O)=O)=C(CO)C=N1	83.1	30.5149	183.68613:74 183.88695:74 183.98071:74 183.99411:149 183.99792:74 184.00558:149 184.04387:74 184.04578:74 184.05151:76 184.05344:523 184.05534:1433 184.05727:2624 184.05917:4940 184.0611:3731 184.063:2823 184.06493:1724 184.06683:746 184.06874:599 184.07066:1348 184.07257:524 184.07449:519 184.0764:750 184.07832:527 184.08023:517 184.08215:147 184.08597:74 184.08789:74 184.0898:147 184.09172:147 …	63.0186:126 65.03478:126 65.03592:126 65.04161:126 65.06664:126 77.03636:126 77.04008:126 82.06028:252 83.60368:126 92.01081:126 94.06157:126 96.04642:126 110.05241:126 120.04226:126 120.05463:126 121.02429:126 122.02122:126 128.06158:126 138.04556:126 138.04721:258 138.0638:269 138.08534:126 141.0421:271 142.61478:272 148.02295:133 148.02638:133 148.02809:567 148.02982:569 148.03152:1675 148.033…
Adenosine 5'-monophosphate	2.50673	348.069	97559.9	283077	[M+H]+	348.07	C10H14N5O7P	Purine ribonucleoside monophosphates	UDMBCSSLTHHNCD-KQYNXXCUSA-N	NC1=C2N=CN([C@@H]3O[C@H](COP(O)(O)=O)[C@@H](O)[C@H]3O)C2=NC=N1	83	425.599	347.62469:85 347.63257:85 347.65887:85 347.70624:85 347.74045:85 347.74307:85 347.76147:85 347.81674:85 347.8378:85 347.92462:85 347.94043:277 347.99042:189 347.99832:173 348.00095:85 348.0141:85 348.022:184 348.02991:170 348.03516:85 348.03778:170 348.04306:287 348.04568:274 348.04831:699 348.05096:377 348.05359:2216 348.05621:2032 348.05884:4192 348.06149:9428 348.06412:15829 348.06674:24474 34…	61.08382:126 72.4399:305 73.08978:126 73.0934:126 74.00813:126 85.02484:126 85.02614:126 85.03655:258 86.06223:126 94.05338:126 97.01952:258 97.02786:132 97.03342:132 97.04454:126 98.97902:126 98.98042:126 98.98323:126 98.98463:126 98.98885:126 99.00148:132 108.04872:126 109.3033:256 110.07314:126 115.03167:129 115.03621:129 115.04075:129 119.02882:126 119.03497:126 119.04575:291 131.67419:126 13…
Guanosine 5'-monophosphate	2.75157	364.063	38348	123349	[M+H]+	364.065	C10H14N5O8P	Purine ribonucleoside monophosphates	RQFCJASXJCIDSX-UUOKFMHZSA-N	O[C@@H]1[C@@H](COP(O)(O)=O)O[C@H]([C@@H]1O)N1C=NC2=C1NC(=N)N=C2O	83	135.81	363.66473:88 363.68628:175 363.68896:270 363.69165:88 363.69434:88 363.69702:175 363.69971:88 363.71857:181 363.72125:179 363.86926:88 363.90424:88 364.03345:179 364.03882:179 364.0415:536 364.04419:272 364.04691:364 364.04959:556 364.05228:809 364.05496:2452 364.05765:2907 364.06036:8909 364.06305:11255 364.06573:10077 364.06842:8335 364.07114:4841 364.07382:3806 364.07651:2435 364.07919:989 364…	53.80637:126 55.57903:126 58.06536:126 68.04636:126 68.09291:126 69.03919:126 75.05309:126 85.02346:126 85.02477:126 85.02866:126 85.02997:126 92.6778:126 96.75282:126 97.33378:126 98.98598:126 109.03643:126 110.01981:126 110.03164:126 110.03312:126 110.04052:126 110.0568:126 110.06568:126 113.06091:126 114.03661:126 114.04715:257 114.05167:258 114.06372:126 128.06631:256 135.02048:130 135.02211:…
Biochanin A	13.7261	285.077	15067.4	95052.9	[M+H]+	285.076	C16H12O5	4'-O-methylisoflavones	WUADCCWRTIWANL-UHFFFAOYSA-N	COC1=CC=C(C=C1)C1=COC2=CC(O)=CC(O)=C2C1=O	83	34.9576	285.056:234 285.06314:77 285.06552:234 285.0679:699 285.07028:1574 285.07266:2667 285.07504:2976 285.07742:3404 285.0798:1492 285.08218:1561 285.08459:705 285.08698:236 285.08936:393 285.09174:311 285.09412:391 285.0965:77 285.09888:80 285.10126:231 285.10364:157 285.1084:77 285.11316:154 285.11554:77 285.12268:77 285.12509:231 285.13223:77 285.13937:154 285.15842:77 285.16321:154 285.17987:77 28…	87.03726:126 136.01566:256 137.0146:126 137.02617:252 137.02946:126 160.11967:126 213.03354:126 225.04713:126 253.03894:385 270.03729:257 270.03961:126 284.14841:126 285.0076:259 285.05524:133 285.05762:393 285.06238:398 285.06476:133 285.06714:133 285.06952:782 285.0719:521 285.07904:130 285.08142:133 285.23868:133 285.6582:129 285.95636:133 287.84424:126
Petunidin 3-galactoside	9.92738	479.12	37455.9	180682	[M]+	479.118	C22H23O12	Anthocyanidin-3-O-glycosides	CCQDWIRWKWIUKK-UHFFFAOYNA-O	COC1=CC(=CC(O)=C1O)C1=C(OC2OC(CO)C(O)C(O)C2O)C=C2C(O)=CC(O)=CC2=[O+]1	82.9	143.216	478.66296:86 478.6969:176 479.08286:86 479.08902:351 479.0921:348 479.09518:264 479.0983:89 479.10138:879 479.10446:1054 479.10754:2643 479.11063:3714 479.11374:7236 479.11682:7813 479.1199:8944 479.12299:5683 479.12607:3713 479.12918:3003 479.13226:2113 479.13535:1242 479.13843:974 479.14151:437 479.14462:1057 479.14771:352 479.15079:706 479.15387:344 479.15695:344 479.16003:606 479.16315:262 47…	77.10312:265 131.06931:126 200.06433:126 211.08594:126 212.21072:269 218.20239:126 227.16444:126 300.07141:126 300.08118:126 301.15262:126 302.01996:126 302.03711:126 312.86963:126 316.02441:281 316.03445:126 316.04449:286 316.81497:300 317.04352:911 317.04605:489 317.04855:1181 317.05106:1632 317.05359:442 317.05609:1375 317.05859:2359 317.0611:2331 317.06363:1439 317.06613:1718 317.06863:1729 3…
Petunidin-3-O-beta-glucopyranoside	7.4875	479.117	33158.7	131211	[M]+	479.118	C22H23O12	Anthocyanidin-3-O-glycosides	CCQDWIRWKWIUKK-QKYBYQKWSA-O	COC1=CC(=CC(O)=C1O)C1=C(O[C@@H]2O[C@H](CO)[C@@H](O)[C@H](O)[C@H]2O)C=C2C(O)=CC(O)=CC2=[O+]1	82.8	125.25	478.7496:79 479.05835:162 479.07687:79 479.08304:79 479.08923:79 479.09232:79 479.0954:79 479.09848:241 479.10156:491 479.10468:2200 479.10776:2919 479.11084:5144 479.11392:6395 479.117:8109 479.12012:6638 479.1232:4580 479.12628:4004 479.12936:2048 479.13245:1550 479.13556:1125 479.13864:824 479.14172:1061 479.14481:485 479.14789:489 479.151:237 479.15408:722 479.15717:242 479.16025:400 479.1633…	61.02878:126 61.0354:126 85.02757:252 91.03513:126 98.85149:126 114.53456:126 140.0421:126 145.04979:126 173.05562:126 178.22923:126 179.42728:126 183.03595:126 224.08345:126 231.06422:126 233.03932:126 255.02492:126 263.19815:126 269.12268:126 274.0401:126 282.02664:126 283.13184:126 293.29178:126 293.66882:126 296.79602:126 300.05704:126 301.40759:126 302.0325:126 302.03741:411 308.16125:126 30…
Cyanidin-3-glucoside	8.76812	449.11	13809	61676	[M]+	449.107	C21H21O11	Anthocyanidin-3-O-glycosides	RKWHWFONKJEUEF-GQUPQBGVSA-O	OC[C@H]1O[C@@H](OC2=C([O+]=C3C=C(O)C=C(O)C3=C2)C2=CC(O)=C(O)C=C2)[C@H](O)[C@@H](O)[C@@H]1O	82.8	22.1838	448.66119:73 449.08862:73 449.09161:220 449.0946:293 449.0976:732 449.10059:1391 449.10358:2489 449.10657:3075 449.10956:3294 449.11255:2562 449.11554:1684 449.11853:1391 449.12152:952 449.12451:659 449.1275:293 449.13049:512 449.13348:146 449.13647:293 449.13947:220 449.14246:73 449.14545:439 449.14844:293 449.15143:366 449.15442:146 449.16037:220 449.16336:293 449.16635:73 449.16934:73 449.1723…	69.06851:126 119.08113:126 158.09995:126 163.14752:126 183.14069:126 184.09276:126 191.13048:126 223.05162:126 227.1326:126 227.1411:126 227.15811:126 227.16023:126 234.15172:126 240.14378:126 245.04626:256 251.15964:126 252.16008:126 252.16457:126 256.1524:276 262.05923:126 270.18582:264 286.10681:279 286.16647:281 287.02393:153 287.0311:129 287.03348:138 287.03586:309 287.03827:462 287.04065:44…
Choline	1.31663	104.107	378991	2920609	[M]+	104.106	C5H14NO	Cholines	OEYIOHPDSNJKLS-UHFFFAOYSA-N	C[N+](C)(C)CCO	82.7	2625.26	103.74062:427 103.74205:213 103.7478:427 103.74924:213 103.75355:213 103.77079:213 103.77367:427 103.77511:213 103.77654:853 103.77798:427 103.77942:640 103.78085:853 103.7823:640 103.78373:213 103.78516:427 103.78661:213 103.78804:427 103.7981:213 103.80241:213 103.80385:213 103.80672:213 103.81391:436 103.81823:213 103.81966:213 103.83691:213 103.8513:213 103.88436:427 103.95628:213 104.05267:4…	51.44321:277 53.99374:126 54.00618:285 56.04796:269 58.05557:150 58.05772:151 58.05988:461 58.06095:1053 58.06202:762 58.0631:1827 58.06417:601 58.06525:1243 58.06632:1371 58.0674:617 58.06847:610 58.06955:587 58.07063:444 58.0717:596 58.07277:150 58.07385:451 58.07492:302 58.076:762 58.07815:151 58.08353:143 58.0846:143 58.08783:143 58.09105:158 58.09858:143 58.11471:126 58.20617:126 58.2094:126…
Cytosine	1.44462	112.05	23107.3	115139	[M+H]+	112.051	C4H5N3O	Pyrimidones	OPTASPLRGRRNAP-UHFFFAOYSA-N	OC1=NC=CC(=N)N1	82.7	91.3952	111.68719:236 111.69167:236 111.71701:236 111.72149:236 112.00948:472 112.01098:236 112.01247:236 112.04532:236 112.04681:1415 112.04831:3301 112.0498:6130 112.05129:4715 112.05279:1886 112.05428:1650 112.05578:1886 112.05727:943 112.05876:707 112.06026:1179 112.06175:472 112.06324:943 112.06474:943 112.06921:707 112.07071:707 112.0722:472 112.0737:472 112.07519:472 112.07668:707 112.07818:236 11…	67.03299:126 68.01261:126 68.01727:257 94.03551:126 94.04099:126 95.01077:126 95.01352:130 95.01627:130 95.02315:261 95.03415:126 95.0369:126 105.81797:126 112.03711:130 112.04159:126
Chlorogenic Acid	5.42627	355.104	205354	610415	[M+H]+	355.102	C16H18O9	Quinic acids and derivatives	CWVRJTMFETXNAD-JUHZACGLSA-N	O[C@@H]1C[C@](O)(C[C@@H](OC(=O)\C=C\C2=CC(O)=C(O)C=C2)[C@@H]1O)C(O)=O	82.7	108.352	354.61203:518 354.69971:255 354.95483:255 354.99734:255 355.01862:255 355.02127:255 355.06116:1043 355.06381:1274 355.06647:1274 355.06912:1274 355.07178:1801 355.07712:1091 355.07977:2118 355.08243:841 355.08508:1709 355.08774:1946 355.09039:4733 355.09305:11351 355.0957:28233 355.09839:43984 355.10104:50919 355.1037:57718 355.10635:45382 355.10901:31076 355.11166:20423 355.11432:12227 355.11697…	58.32474:126 79.57688:126 89.03224:252 89.03624:126 89.05354:126 111.04031:126 117.02092:126 117.02855:126 117.03313:126 120.07314:126 134.86644:126 134.92378:126 135.03362:378 135.0369:126 135.04344:298 135.04837:282 135.05:169 135.05165:256 135.05656:142 142.41432:126 145.01389:572 145.01558:309 145.01727:440 145.01898:1689 145.02068:1079 145.02237:636 145.02408:976 145.02577:796 145.02748:280 …
Vitexin	6.9562	433.112	144948	536077	[M+H]+	433.113	C21H20O10	Flavonoid 8-C-glycosides	SGEWCQFRYRRZDC-UHFFFAOYNA-N	O=C1C=C(OC=2C1=C(O)C=C(O)C2C3OC(CO)C(O)C(O)C3O)C=4C=CC(O)=CC4	82.7	270.95	432.70963:183 432.71552:179 432.73312:198 432.76834:183 432.8916:358 432.89456:89 432.92978:89 432.95914:89 433.00024:195 433.01492:189 433.06189:89 433.06482:285 433.07657:89 433.0795:179 433.08243:196 433.08536:382 433.08832:202 433.09125:624 433.09418:1014 433.09711:1613 433.10007:6183 433.103:9504 433.10593:18243 433.10886:32935 433.11179:41122 433.11475:32681 433.11768:28441 433.12061:17083 …	57.02829:126 75.2451:126 77.34744:126 84.07515:126 89.05753:126 89.99197:126 96.31201:126 96.31755:126 117.78371:126 119.07494:126 121.02267:126 121.04129:126 134.08109:126 140.06186:126 142.13828:126 149.09418:126 150.04491:126 151.03506:126 151.0576:126 158.09988:126 159.07886:126 159.19989:126 162.08778:126 163.02496:126 165.00345:126 165.00526:126 169.04576:126 173.0813:126 176.10315:126 176.…
D-(+)-Pantothenic acid	4.60913	220.119	116510	387427	[M+H]+	220.118	C9H17NO5	Secondary alcohols	GHOKWGTUZJEAQD-ZETCQYMHSA-N	CC(C)(CO)[C@@H](O)C(O)=NCCC(O)=O	82.4	265.729	219.69177:76 219.82144:76 220.03276:76 220.04323:151 220.0495:76 220.0537:76 220.05997:76 220.06834:76 220.07043:76 220.07253:151 220.07462:76 220.07672:302 220.07881:459 220.0809:329 220.08299:461 220.08508:151 220.09137:76 220.09346:326 220.09764:336 220.09973:258 220.10184:252 220.10393:525 220.10602:788 220.10811:1534 220.1102:4436 220.11229:9230 220.1144:19725 220.11649:28011 220.11858:32400…	55.01878:126 55.02715:126 57.03361:126 57.07091:126 57.07198:126 57.0741:126 57.11568:126 59.04997:126 59.09769:126 61.0286:126 63.58766:258 64.15821:126 67.04684:132 67.048:263 67.05146:258 67.05377:258 69.06615:126 69.07085:126 69.0732:126 70.02387:260 70.02859:132 70.03096:256 70.03804:126 71.81315:126 71.82152:256 72.01775:126 72.0405:134 72.04529:134 72.04649:129 72.04768:393 72.04887:268 72…
2-O-rhamnosyl-swertisin	11.2738	593.186	214665	1.17396e+06	[M+H]+	593.186	C28H32O14	Flavonoid C-glycosides	UINZSMIFSIQGBZ-UHFFFAOYNA-N	COC1=CC2=C(C(=O)C=C(O2)C2=CC=C(O)C=C2)C(O)=C1C1OC(CO)C(O)C(O)C1OC1OC(C)C(O)C(O)C1O	82.4	441.281	592.68781:85 592.71869:174 592.72217:85 592.73248:85 592.75995:85 592.85614:85 592.86298:193 593.05194:85 593.11035:85 593.12408:386 593.13098:187 593.14471:85 593.14813:85 593.15161:115 593.15503:607 593.15845:922 593.16187:2333 593.16534:3471 593.16876:6842 593.17218:8995 593.17566:19555 593.17908:31891 593.1825:45359 593.18597:47741 593.18939:47052 593.19281:36397 593.19623:24886 593.19971:169…	64.48741:126 64.49081:126 81.37529:126 85.02081:252 85.02341:126 85.02471:126 98.39027:126 108.79052:126 129.0453:256 129.04691:129 129.04851:129 129.05011:252 135.04344:126 136.45876:126 146.93666:126 147.06837:126 147.07179:129 152.86119:126 167.81541:126 180.09482:126 182.05215:126 235.07677:126 243.02318:126 247.06255:126 249.80666:126 266.61261:126 267.06665:256 269.0231:126 269.05316:126 26…
Dronedarone	13.7329	557.304	23386.5	143128	[M+H]+	557.304	C31H44N2O5S	Aryl-phenylketones	ZQTNQVWKHCQYLQ-UHFFFAOYSA-N	CCCCN(CCCC)CCCOC1=CC=C(C=C1)C(=O)C1=C(CCCC)OC2=C1C=C(NS(C)(=O)=O)C=C2	82.4	34.4161	556.82159:82 556.82825:82 557.14789:82 557.17786:82 557.18457:82 557.20453:82 557.20782:166 557.21454:166 557.21783:82 557.22449:245 557.22784:82 557.23114:82 557.23785:245 557.2478:82 557.25781:166 557.27112:82 557.27448:163 557.27777:664 557.28113:413 557.28448:332 557.28778:495 557.29114:661 557.29443:1323 557.29779:2730 557.30109:4669 557.30444:5187 557.3078:4415 557.3111:3665 557.31445:3829 …	169.12643:126 221.28714:126 305.6521:126 375.0054:126 484.11951:286 488.26944:126 509.85806:291 539.20117:126 550.82776:126 553.24432:126 555.48987:126 555.50653:126 556.77081:126 557.08716:126 557.14709:267 557.19373:126 557.26031:157 557.26361:308 557.26697:358 557.27032:157 557.27698:485 557.28027:1937 557.28363:797 557.28693:1945 557.29028:1900 557.29364:1846 557.29694:1892 557.30029:1809 557…
2-HYDROXYPYRIDINE	2.08042	96.0457	111122	516986	[M+H]+	96.0444	C5H5NO	Pyridinones	UBQKCCHYAOITMY-UHFFFAOYSA-N	OC1=CC=CC=N1	82.3	477.92	95.66449:215 95.73901:215 95.74039:644 95.74316:884 95.74592:215 95.75282:215 95.75558:215 95.76801:215 95.80667:215 95.91441:445 95.91994:449 95.96001:442 96.03881:227 96.04019:3022 96.04158:9095 96.04296:17856 96.04434:19464 96.04572:23396 96.0471:19405 96.04849:13530 96.04987:9515 96.05125:7518 96.05264:6974 96.05402:3742 96.0554:4454 96.05679:4237 96.05817:3970 96.05956:2347 96.06094:1403 96.…	50.0155:126 51.01019:126 51.85302:126 52.01773:126 52.02587:126 53.00533:126 53.99288:126 67.03767:126 67.04113:126 67.04575:256 67.99638:256 68.04525:259 68.04991:126 68.05224:126 68.05573:129 68.05689:126 78.0302:515 78.03269:382 79.03918:263 79.04044:126 96.03396:126 96.03535:263 96.03673:394 96.03811:263 96.03949:263 96.04088:260 96.04226:521 96.04364:134 96.04502:134 96.08236:126
5'-S-Methylthioadenosine	5.65642	298.094	36185.8	105124	[M+H]+	298.097	C11H15N5O3S	5'-deoxy-5'-thionucleosides	WUUGFSXJNOTRMR-IOSLPCCCSA-N	CSC[C@H]1O[C@H]([C@H](O)[C@@H]1O)N1C=NC2=C(N)N=CN=C12	82.3	137.716	297.70157:255 298.05466:255 298.07413:255 298.07901:255 298.08145:255 298.08389:764 298.08633:510 298.08875:2584 298.09119:5153 298.09363:10277 298.09607:8989 298.09851:8175 298.10092:5131 298.10336:4098 298.1058:2314 298.10825:1536 298.11069:2307 298.11313:764 298.11554:1019 298.11798:255 298.12042:1033 298.12286:510 298.12772:255 298.13016:1019 298.1326:255 298.13748:255 298.13992:764 298.14233…	61.01326:126 61.05074:126 69.03226:259 75.02509:126 75.02753:252 97.01958:126 97.02097:279 97.04182:126 109.06013:126 119.03046:281 119.032:267 119.03353:399 127.03394:126 127.09119:284 135.62296:274 136.04718:146 136.04883:891 136.05048:620 136.05212:2074 136.05377:2396 136.05542:2346 136.05707:4083 136.0587:1660 136.06035:1628 136.062:1477 136.06364:595 136.06529:439 136.06859:301 136.07022:140…
Emodin	10.08	271.06	45987.9	229917	[M+H]+	271.06	C15H10O5	Hydroxyanthraquinones	RHMXXJGYXNZAPX-UHFFFAOYSA-N	CC1=CC2=C(C(O)=C1)C(=O)C1=C(C=C(O)C=C1O)C2=O	82.3	56.5725	270.99463:157 271.02481:157 271.03876:84 271.04108:84 271.0434:164 271.04572:485 271.04803:80 271.05035:648 271.05267:1924 271.05502:5499 271.05734:8497 271.05966:10159 271.06198:8910 271.0643:5515 271.06662:3243 271.06894:2695 271.07126:1459 271.07358:1151 271.07593:1534 271.07825:1545 271.08057:1284 271.08289:244 271.08521:729 271.08752:234 271.08984:231 271.09216:231 271.09451:162 271.09683:77…	75.10325:126 99.07589:126 101.05311:126 141.06056:126 141.06558:126 141.61574:126 168.05313:126 169.06241:256 170.79486:126 173.05731:126 183.11214:126 189.11713:126 197.04666:382 197.05261:382 197.06053:126 197.0744:126 197.47072:256 201.03951:126 201.0415:256 201.0455:129 201.0475:385 201.0495:129 201.0515:126 201.0535:126 201.05751:259 201.05951:129 201.0715:126 201.0735:129 203.03687:129 203.…
Hordenine	3.44218	166.123	310006	1.1764e+06	[M+H]+	166.123	C10H15NO	Phenethylamines	KUBCEEMXQZUPDQ-UHFFFAOYSA-N	CN(C)CCC1=CC=C(O)C=C1	82.1	328.706	165.63553:188 165.64098:188 165.66821:188 165.72087:396 165.81897:188 165.99161:188 166.04614:563 166.04796:188 166.04977:764 166.05159:787 166.06978:414 166.08795:188 166.0916:188 166.09341:400 166.09523:388 166.09705:188 166.10068:401 166.10432:212 166.10796:625 166.10977:201 166.11342:2367 166.11523:2339 166.11705:11325 166.11887:31582 166.12068:64822 166.12251:73296 166.12433:59511 166.12614:…	51.02724:126 51.03732:126 52.5962:126 53.0371:258 53.04121:126 55.01145:256 55.20416:126 77.03256:132 77.03381:263 77.03504:261 77.03752:261 77.03876:129 77.03999:129 77.04371:141 77.04742:129 77.04866:132 77.0499:129 77.06724:129 77.63057:126 79.69897:257 91.0416:141 91.04563:271 91.04698:130 91.04832:674 91.04967:271 91.05102:129 91.05371:268 91.05775:141 91.06313:258 91.06448:141 91.06718:279 …
Atrazine	5.19543	216.097	11282.7	47566.4	[M+H]+	216.101	C8H14ClN5	Chloro-s-triazines	MXWJVTOOROXGIU-UHFFFAOYSA-N	CCN=C1NC(NC(Cl)=N1)=NC(C)C	81.8	22.4196	215.99576:185 216.08078:185 216.08286:370 216.08493:185 216.08701:185 216.08908:370 216.09529:1482 216.09737:3520 216.09944:2964 216.10152:2408 216.10359:2038 216.10567:1852 216.10774:741 216.10982:556 216.11189:185 216.11397:370 216.11604:185 216.11812:370 216.12019:370 216.12225:185 216.12433:185 216.13055:370 216.13263:185 216.13678:185 216.14301:185 216.14508:185 216.14923:185 216.15337:185 2…	77.03651:126 96.04519:126 121.05548:126 121.05703:126 121.06635:126 121.12845:126 173.07594:126 174.08899:126 198.05804:126 216.05917:126 216.07162:126 216.08199:126 216.09029:126 216.09651:126 216.1131:126 216.11932:126 216.12347:126 217.10356:126
Benzyl 6-O-beta-D-glucopyranosyl-beta-D-glucopyranoside	5.64958	455.152	105961	322440	[M+Na]+	455.152	C19H28O11	O-glycosyl compounds	LLEMMFPELBNINR-UHFFFAOYNA-N	OCC1OC(OCC2OC(OCC3=CC=CC=C3)C(O)C(O)C2O)C(O)C(O)C1O	81.7	129.896	454.65805:255 454.66406:255 454.6731:255 454.67609:255 454.6821:524 454.68811:510 454.72421:255 454.74829:255 454.76636:255 454.77237:510 454.82651:255 454.86264:255 454.89273:255 454.89572:255 455.07932:255 455.08832:255 455.09436:255 455.10339:1041 455.10638:255 455.10941:255 455.1124:255 455.11542:519 455.11844:526 455.12143:1295 455.12445:1060 455.12747:535 455.13046:1337 455.13348:1078 455.1…	80.25417:126 86.02683:126 86.02814:126 91.04436:126 94.59045:126 133.16461:126 135.073:126 137.20312:126 139.06358:126 142.90137:126 143.18822:126 148.04872:126 149.82735:126 159.10034:126 166.11458:126 167.06331:126 167.17638:126 180.04184:126 201.07954:126 209.12085:126 211.12917:126 211.13123:126 241.08279:126 243.16617:126 257.16519:126 258.13446:126 258.14127:126 264.16486:126 264.30017:126 …
Vitexin-2''-O-rhamnoside	6.69903	579.171	1.16113e+06	4.17243e+06	[M+H]+	579.171	C27H30O14	Flavonoid 8-C-glycosides	LYGPBZVKGHHTIE-HUBYJIGHSA-N	C[C@@H]1O[C@@H](O[C@@H]2[C@@H](O)[C@H](O)[C@@H](CO)O[C@H]2C2=C(O)C=C(O)C3=C2OC(=CC3=O)C2=CC=C(O)C=C2)[C@H](O)[C@H](O)[C@H]1O	81.6	2366.48	578.67163:255 578.68524:255 578.70221:255 578.71576:255 578.72595:255 578.7395:255 578.74969:255 578.75311:255 578.75653:255 578.76331:255 578.76666:255 578.77008:255 578.7735:255 578.77686:255 578.79382:510 578.79724:764 578.80743:255 578.81763:255 578.82098:255 578.82776:255 578.83459:764 578.84473:255 578.86511:255 578.86853:255 578.87872:255 578.88208:510 578.88885:255 578.89569:255 578.89905…	51.35335:126 57.0358:519 65.6575:126 69.50073:126 71.04176:136 71.04413:136 71.04532:667 71.04651:405 71.04889:267 71.05008:393 71.05126:136 71.05364:130 71.05483:267 71.0584:129 71.05959:129 71.06792:129 71.82278:130 72.17115:396 75.67044:126 84.84281:258 85.02094:263 85.02224:132 85.02354:130 85.02484:519 85.02614:132 85.03135:130 85.03525:132 85.03785:130 85.04045:126 85.04436:130 86.32551:126…
Phthalic anhydride	22.206	149.023	101302	512441	[M+H]+	149.023	C8H4O3	Phthalic anhydrides	LGRFSURHDFAFJT-UHFFFAOYSA-N	O=C1OC(=O)C2=CC=CC=C12	81.6	49.603	148.5424:360 148.54413:178 148.54585:356 148.54929:89 148.55101:267 148.55272:178 148.55444:178 148.55617:189 148.56303:89 148.57852:89 148.5854:89 148.59744:181 148.65764:183 148.6714:188 148.67656:89 148.68172:195 148.92438:194 148.95882:181 148.99498:89 149.00703:100 149.01048:281 149.01221:92 149.01393:100 149.01566:772 149.01736:2744 149.01909:6871 149.02081:16363 149.02254:27330 149.02426:2…	65.03339:126 65.0368:126 121.01778:126 121.01933:126 121.02243:126 149.00955:126 149.01299:132 149.01471:132 149.01643:395 149.01816:252 149.01988:126 149.02333:258 149.02505:126
3',5'-Cyclic AMP	2.73573	330.06	143762	439413	[M+H]+	330.06	C10H12N5O6P	3',5'-cyclic purine nucleotides	IVOMOUWHDPKRLL-KQYNXXCUSA-N	NC1=C2N=CN([C@@H]3O[C@@H]4COP(O)(=O)O[C@H]4[C@H]3O)C2=NC=N1	81.5	493.296	329.57043:78 329.70621:78 329.95218:78 329.96243:251 329.97781:164 329.98294:186 329.9855:163 329.99063:78 329.99832:78 330.02396:161 330.02652:78 330.02908:262 330.03165:78 330.03421:189 330.03677:456 330.0419:554 330.04443:568 330.047:1527 330.04956:3393 330.05212:10547 330.05469:21047 330.05725:35976 330.05981:37663 330.06238:34679 330.06494:21463 330.0675:12219 330.07007:6102 330.07263:6141 3…	63.09809:126 69.03333:126 69.0345:126 69.03685:252 69.04388:126 72.08002:126 81.11211:126 81.11338:126 81.16422:256 97.02502:257 97.9807:126 98.39591:126 98.98036:389 98.98598:129 98.98738:542 98.99159:130 98.9944:129 99.04774:322 104.77129:129 119.02416:254 119.0257:252 119.03032:128 119.03955:126 119.04109:128 119.04417:126 119.04571:271 122.98464:126 126.05298:289 130.13905:126 134.0027:126 13…
(2S)-4-hydroxy-2-(2-hydroxypropan-2-yl)-7-methyl-2,3-dihydrofuro[3,2-g]chromen-5-one	16.3593	277.109	1.01558e+06	3.39795e+06	[M+H]+	277.107	C15H16O5	Furanochromones	LJSWMDKKEBOERP-UHFFFAOYNA-N	CC1=CC(=O)C2=C(O1)C=C1OC(CC1=C2O)C(C)(C)O	81.5	1318.61	276.61325:166 276.64374:332 276.66019:166 276.66251:166 276.69537:166 276.70007:166 276.70477:166 276.70944:166 276.73761:166 276.74701:166 276.75171:166 276.77048:166 276.77283:166 276.7916:166 276.80334:166 276.91132:166 276.91837:166 276.93481:498 276.93951:166 276.94183:166 276.94888:166 276.95123:479 276.95828:166 276.96063:166 276.9794:166 276.9841:166 276.99115:166 277.00995:166 277.01465:…	51.75132:126 53.00312:126 54.35826:126 55.0208:126 55.0522:126 55.05429:126 55.72209:126 56.0575:126 57.64354:126 64.00114:126 64.98573:126 65.03806:126 65.10293:126 67.01672:126 67.056:126 67.06293:126 67.23403:126 67.26064:126 71.81904:256 79.02524:126 83.23757:126 85.02337:259 85.02597:129 85.04678:126 85.0598:129 87.42467:126 91.04962:126 92.99171:126 105.07177:126 105.93983:126 105.94273:126…
N,N-Dimethylarginine	1.56062	203.15	120737	915415	[M+H]+	203.15	C8H18N4O2	Alpha amino acids	NWGZOALPWZDXNG-UHFFFAOYNA-N	O=C(O)C(N(C)C)CCCNC(=N)N	81.4	238.964	202.75014:217 202.92696:217 202.93098:217 203.02142:217 203.04958:217 203.0556:217 203.05762:217 203.05963:217 203.06163:433 203.06566:217 203.07771:217 203.07973:217 203.09381:433 203.09581:217 203.09984:1083 203.10185:217 203.10385:1300 203.10587:650 203.10788:1300 203.10989:1516 203.11191:2816 203.11391:2166 203.11592:1733 203.11794:2608 203.11995:433 203.12195:433 203.12396:1786 203.12598:670…	56.04698:265 57.04317:136 60.05267:257 70.05807:136 70.06161:263 70.0628:687 70.06398:257 70.06516:406 70.06635:687 70.06752:136 70.0687:139 70.06989:139 70.07224:139 70.07461:270 70.07815:139 70.0817:130 70.09114:139 70.29564:126 70.36308:126 70.48029:266 70.5573:126 71.04521:254 71.04878:126 71.05473:129 71.05711:128 71.0583:129 71.05949:258 71.06424:126 71.64344:126 71.6506:126 72.02369:126 72…
2-Butanone, 4-[3-(beta-D-glucopyranosyloxy)-4-hydroxy-2,6,6-trimethyl-1-cyclohexen-1-yl]-	10.737	411.199	33092.6	179217	[M+Na]+	411.199	C19H32O8	Terpene glycosides	JVIDANAJZDBKRL-UHFFFAOYNA-N	CC(=O)CCC1=C(C)C(OC2OC(CO)C(O)C(O)C2O)C(O)CC1(C)C	81.4	48.4718	410.81305:78 410.88455:78 411.12195:156 411.13339:78 411.13623:78 411.14197:78 411.14484:78 411.15054:158 411.15341:78 411.15628:78 411.15912:314 411.16486:78 411.16772:317 411.17056:395 411.1763:158 411.17917:317 411.18201:556 411.18488:875 411.18774:1987 411.19061:3196 411.19345:4569 411.19632:7124 411.19919:8500 411.20206:6078 411.2049:4232 411.20776:2230 411.21063:2649 411.2135:1117 411.21634…	50.32117:126 99.03786:126 121.09713:126 163.10599:126 196.13454:126 198.13326:126 203.03665:126 203.04872:126 203.05074:126 209.11246:256 230.78511:126 231.1196:259 231.12389:384 231.13246:129 247.05116:126 249.13785:129 251.00078:126 277.20175:126 312.15619:126 317.10617:126 317.76727:126 323.05042:126 361.11523:331 367.21332:267 368.74246:126 375.20764:285 403.33981:297 409.84885:126 409.86026:…
Formononetin-7-O-glucoside	11.6893	431.135	1.02053e+06	5.55475e+06	[M+H]+	431.134	C22H22O9	Isoflavonoid O-glycosides	MGJLSBDCWOSMHL-MIUGBVLSSA-N	COC1=CC=C(C=C1)C1=COC2=C(C=CC(O[C@@H]3O[C@H](CO)[C@@H](O)[C@H](O)[C@H]3O)=C2)C1=O	81.4	2170.09	430.68738:255 430.69614:255 430.70493:255 430.71078:255 430.71664:510 430.71957:510 430.72543:255 430.72836:1274 430.73129:255 430.74301:255 430.74594:510 430.74887:510 430.75177:255 430.7547:510 430.75763:255 430.76935:510 430.77814:524 430.79279:510 430.81036:255 430.83377:255 430.866:255 430.86893:605 430.88065:255 430.8894:255 430.90112:255 430.90991:255 430.93042:255 430.95093:255 430.95972:…	50.30201:126 51.75629:126 62.42281:126 65.15862:126 65.58182:126 68.28262:126 69.81487:126 75.5144:126 75.88511:126 76.25426:126 85.9416:126 96.03928:126 99.47911:126 100.77367:126 103.53429:126 107.43636:126 107.7759:126 108.28622:126 108.33907:126 112.15795:126 114.67916:126 118.04094:126 118.3385:256 127.05591:126 127.73428:126 129.23915:126 136.00575:126 136.0074:252 136.00905:126 137.01459:1…
GAMMA-TERPINENE	9.41108	137.133	12217.9	67975.2	[M+H]+	137.132	C10H16	Branched unsaturated hydrocarbons	YKFLAYDHMOASIY-UHFFFAOYSA-N	CC(C)C1=CCC(C)=CC1	81.3	17.2543	137.05357:80 137.05687:80 137.05853:80 137.06348:80 137.06514:80 137.06679:160 137.06844:80 137.07175:80 137.07669:80 137.07835:80 137.08:80 137.08496:239 137.08826:80 137.08992:80 137.09157:80 137.09486:80 137.09653:160 137.09982:160 137.10147:160 137.10478:160 137.11139:160 137.11635:160 137.12296:80 137.1246:80 137.12791:559 137.12956:1516 137.13121:2155 137.13286:2952 137.13452:1436 137.13617…	137.04942:126
Daidzein	10.8012	255.064	13694.8	79641.5	[M+H]+	255.065	C15H10O4	Isoflavones	ZQSIJRDFPHDXIC-UHFFFAOYSA-N	OC1=CC=C(C=C1)C1=COC2=C(C=CC(O)=C2)C1=O	81.3	33.4585	254.64246:115 255.05237:115 255.05687:577 255.05913:2310 255.06139:3234 255.06363:3927 255.06589:2194 255.06815:1963 255.07039:1501 255.07265:924 255.07491:115 255.07715:346 255.07941:462 255.08167:1039 255.08391:231 255.08617:346 255.09068:115 255.10194:115 255.1042:115 255.11546:231 255.12222:115 255.13124:115 255.13348:115 255.13574:115 255.14476:231 255.14702:115 255.14926:115 255.15602:115 2…	81.07004:256 110.41809:126 125.09475:126 128.05339:126 137.01457:126 137.01953:126 137.02284:126 144.05878:126 145.01881:126 165.14838:269 181.42621:257 186.09845:126 192.06383:126 209.81894:126 210.95059:286 219.12445:126 227.06657:126 237.11862:126 254.22983:126 254.23209:279 254.23659:283 254.38733:126 255.03355:156 255.04031:152 255.04482:160 255.04707:447 255.04933:1103 255.05157:1851 255.05…
Isofraxidin	7.88432	223.059	401264	1594639	[M+H]+	223.06	C11H10O5	7-hydroxycoumarins	HOEVRHHMDJKUMZ-UHFFFAOYSA-N	COC1=C(O)C(OC)=C2OC(=O)C=CC2=C1	81.2	698.25	222.73274:619 222.74959:185 222.7538:434 222.96442:392 223.03395:185 223.03606:767 223.04027:474 223.04237:249 223.04448:1482 223.04659:871 223.04869:2070 223.0508:4707 223.0529:11976 223.05501:39340 223.05711:72093 223.05923:107243 223.06134:104379 223.06345:59343 223.06555:36469 223.06766:23664 223.06976:16206 223.07187:14908 223.07397:12890 223.07608:7981 223.07819:5876 223.08031:4132 223.0824…	52.10851:126 53.03633:256 53.25129:126 65.09077:126 69.03009:126 69.4398:126 77.04155:126 77.55756:126 78.04289:129 78.04414:256 78.04539:129 78.0591:126 78.68234:129 88.02367:126 89.02988:126 89.0392:126 91.05002:126 94.03856:257 105.02592:126 105.76315:126 106.0332:126 106.05499:256 107.03799:129 107.03945:126 107.04092:130 107.04237:126 107.04383:126 107.0453:130 107.04675:259 107.05113:130 10…
isorhamnetin-3-O-glucoside	8.51428	479.12	14262.6	61592.2	[M+H]+	479.118	C22H22O12	Flavonoid-3-O-glycosides	CQLRUIIRRZYHHS-LFXZADKFSA-N	COC1=C(O)C=CC(=C1)C1=C(O[C@@H]2O[C@H](CO)[C@@H](O)[C@H](O)[C@H]2O)C(=O)C2=C(O)C=C(O)C=C2O1	81.2	54.2931	478.86395:91 478.91953:91 479.04922:91 479.08936:91 479.09244:91 479.09863:272 479.10172:363 479.1048:545 479.10788:1634 479.11096:2179 479.11407:1815 479.11716:2632 479.12024:3631 479.12332:2632 479.1264:1906 479.12952:1452 479.1326:635 479.13568:545 479.13876:545 479.14496:454 479.14804:363 479.15112:182 479.15421:91 479.15729:91 479.1604:182 479.16656:272 479.16965:182 479.17273:272 479.17584:…	85.08854:126 126.08947:267 127.03068:126 128.5218:126 145.04451:126 153.00606:126 165.11597:126 248.51944:126 249.08247:259 257.04984:126 267.12198:126 267.14041:126 278.25073:126 288.04327:126 290.08459:126 291.11395:274 298.20248:126 299.02411:126 300.17429:126 302.03:271 303.02139:126 303.02383:281 316.02969:261 316.0322:126 316.0347:126 316.87045:126 317.00357:268 317.04376:155 317.0463:571 3…
Amitryptiline	4.97595	278.188	24831.8	76842.9	[M+H]+	278.19	C20H23N	Dibenzocycloheptenes	KRMDCWKBEZIMAB-UHFFFAOYSA-N	CN(C)CCC=C1C2=CC=CC=C2CCC2=CC=CC=C12	80.8	42.5468	277.69373:76 277.89597:76 277.95242:76 277.96887:76 278.05829:152 278.06064:227 278.06299:152 278.06534:227 278.06769:227 278.07004:303 278.07474:76 278.07709:76 278.07944:76 278.08417:76 278.08887:76 278.09122:76 278.09357:76 278.09827:227 278.10062:306 278.10297:152 278.10532:227 278.10767:455 278.11475:76 278.1171:303 278.11945:76 278.1218:76 278.12415:152 278.1265:152 278.12885:76 278.1312:30…	110.06119:258 130.06175:126 131.07094:126 131.07417:126 137.05264:126 144.07748:126 151.07491:126 154.06355:126 159.09129:126 159.10019:126 163.11142:126 165.08318:126 165.09769:126 165.1013:126 167.07043:126 169.11179:126 176.12935:126 177.11372:126 179.0775:126 179.10393:126 180.15906:126 192.09125:126 195.08087:126 205.12271:126 206.07959:126 206.13022:271 206.14238:126 206.14644:126 214.08302…
beta-D-Glucopyranoside, phenylmethyl 6-O-[(2R,3R,4R)-tetrahydro-3,4-dihydroxy-4-(hydroxymethyl)-2-furanyl]-	5.94323	425.142	106974	356948	[M+Na]+	425.142	C18H26O10	O-glycosyl compounds	NJMQSVWMCODQIP-UHFFFAOYNA-N	OCC1(O)COC(OCC2OC(OCC3=CC=CC=C3)C(O)C(O)C2O)C1O	80.8	179.411	424.6445:255 424.65033:255 424.66486:255 424.67938:255 424.68811:255 424.69101:255 424.73172:255 424.73755:255 424.7579:510 424.7637:764 424.77826:255 424.78406:255 424.78989:255 424.79279:255 424.79568:255 424.79861:255 424.81604:255 424.8306:510 424.8335:523 424.86841:255 424.87421:255 424.94983:255 424.97308:255 425.008:521 425.01089:255 425.05453:510 425.07489:255 425.08362:255 425.08945:516 …	90.37637:126 91.04555:126 97.03878:126 127.06546:126 130.57544:126 131.0757:126 133.07162:126 133.25072:126 133.52934:126 155.08435:126 170.96983:126 205.05798:126 227.18134:126 228.15633:126 246.1472:126 246.15605:126 246.1649:126 250.05391:126 255.05151:126 263.07184:126 263.14505:126 263.18396:126 273.08295:126 279.08411:126 293.07877:126 293.08118:126 293.10532:126 293.10773:605 337.54437:126…
(6,6-Dimethylbicyclo[3.1.1]hept-2-yl)methyl 6-O-[(2R,3R,4R)-3,4-dihydroxy-4-(hydroxymethyl)tetrahydro-2-furanyl]-beta-D-glucopyranoside	13.8934	471.219	4150.12	24294.2	[M+Na]+	471.22	C21H36O10	Terpene glycosides	RSKTWDAINBIMPD-UHFFFAOYNA-N	[H]C12CC([H])(C(COC3OC(COC4OCC(O)(CO)C4O)C(O)C(O)C3O)CC1)C2(C)C	80.8	8.14865	471.10892:88 471.12119:88 471.13342:88 471.13647:88 471.15793:88 471.16098:88 471.16403:175 471.19467:88 471.19772:88 471.20081:88 471.20691:263 471.20999:438 471.21304:263 471.21609:965 471.21918:1754 471.22223:1052 471.22528:789 471.22836:438 471.23141:351 471.2345:438 471.2406:175 471.24368:263 471.24673:263 471.24979:263 471.25287:175 471.25592:88 471.25897:175 471.26205:175 471.26816:88 471.…	255.04924:126 256.05966:126 319.16708:126 335.138:256 471.0285:126 471.13263:257 471.17856:126 471.19388:254 471.20001:130 471.20612:257 471.2092:130 471.21225:126 471.21838:259 471.22144:130 471.22452:260 471.22757:130 471.23062:257 471.2337:130 471.23676:129 471.23981:126 471.24289:388 471.25513:129 471.84949:130 473.30634:130
6-Hydroxynicotinic acid	2.6654	140.033	34633.2	106877	[M+H]+	140.034	C6H5NO3	Pyridinecarboxylic acids	BLHCMGRVFXRYRN-UHFFFAOYSA-N	OC(=O)C1=CN=C(O)C=C1	80.6	83.0939	139.58063:156 139.58395:156 139.59062:156 139.59563:313 139.60396:318 139.6073:156 139.98929:156 139.99263:317 140.02769:156 140.02936:5689 140.03104:6641 140.0327:10287 140.03436:10125 140.03604:7146 140.0377:3801 140.03938:3337 140.04105:2682 140.04272:2857 140.04439:2377 140.04605:796 140.04773:791 140.04939:1260 140.05107:631 140.05273:469 140.0544:313 140.05608:469 140.05774:469 140.05942:46…	50.02251:126 51.03138:252 51.11103:126 67.01229:126 77.77995:126 78.03522:256 78.0452:126 80.72893:126 80.7378:126 80.97123:126 80.97758:126 94.0192:126 94.02467:257 94.02741:256 122.01503:259 122.01659:524 122.01815:129 122.02126:259 122.02282:388 122.02594:389 122.0275:267 122.03529:268 123.00038:129 123.83736:263 140.02023:139 140.0219:263 140.02357:276 140.02524:412 140.02692:1211 140.02858:9…
Benzimidazole	3.851	119.06	4648.75	17782	[M+H]+	119.06	C7H6N2	Benzimidazoles	HYZJCKYKOHLVJF-UHFFFAOYSA-N	C1=CC=C2C(=C1)N=CN2	80.4	16.7787	118.60973:78 118.68349:157 118.85878:78 118.90492:78 119.0465:78 119.04804:78 119.05112:78 119.05574:235 119.05728:235 119.05882:1175 119.06036:1567 119.0619:705 119.06344:1097 119.06498:392 119.06805:392 119.07114:157 119.07268:235 119.07421:392 119.07729:78 119.07883:235 119.08038:157 119.08191:157 119.08345:78 119.08499:157 119.08961:157 119.09423:78 119.09731:78 119.36536:78 120.02291:78 120.…	119.04721:261 119.04875:130 119.05029:130 119.05337:126 119.05491:126 119.05799:126
N'-(2,4-Dimethylphenyl)-N-methylformamidine	4.0565	163.121	85795.5	386533	[M+H]+	163.123	C10H14N2	m-Xylenes	JIIOLEGNERQDIP-UHFFFAOYSA-N	CN=CNC1=C(C)C=C(C)C=C1	80.4	62.7709	162.63348:88 162.63528:88 162.65688:88 162.79005:88 162.84767:88 162.91069:88 162.9449:88 163.01515:88 163.01875:88 163.03136:88 163.03316:88 163.03496:970 163.03677:1234 163.03857:1587 163.04037:882 163.04218:529 163.04398:176 163.04578:441 163.04758:176 163.04938:353 163.05118:265 163.05298:265 163.05478:265 163.05658:265 163.05838:176 163.06018:88 163.06198:265 163.0638:88 163.0674:176 163.074…	55.06489:126 77.0339:126 77.04009:126 81.04612:126 82.06668:126 89.11753:126 90.07371:126 94.05064:126 94.05475:382 107.05235:126 108.07222:126 118.06111:126 119.05811:126 120.06857:126 121.07089:126 121.074:126 121.0771:126 122.07114:129 122.07581:252 122.07737:126 122.07893:389 122.08049:126 122.08205:129 122.08984:126 123.06454:129 123.10368:126 123.10524:256 124.29781:126 133.0621:126 133.066…
2-[4-[3-[3,4-dihydroxy-4-(hydroxymethyl)oxolan-2-yl]oxy-4,5-dihydroxy-6-(hydroxymethyl)oxan-2-yl]oxyphenyl]-7-hydroxy-2,3-dihydrochromen-4-one	7.18052	551.173	582315	2.35752e+06	[M+H]+	551.176	C26H30O13	Flavonoid O-glycosides	FTVKHUHJWDMWIR-UHFFFAOYNA-N	OCC1OC(OC2=CC=C(C=C2)C2CC(=O)C3=C(O2)C=C(O)C=C3)C(OC2OCC(O)(CO)C2O)C(O)C1O	80.4	775.329	550.73566:219 550.73895:219 550.7522:219 550.80188:219 550.81842:219 550.85486:219 550.91113:219 550.94421:219 550.95416:219 550.9939:502 551.07343:219 551.09326:219 551.11316:992 551.11646:219 551.11975:219 551.1297:219 551.133:219 551.13635:732 551.13965:1185 551.14294:1580 551.14624:2653 551.1496:3193 551.15289:2444 551.15619:9181 551.15948:21050 551.16284:37380 551.16614:63897 551.16943:10092…	61.02864:126 61.10802:126 81.03468:256 85.02092:129 85.02352:129 85.02483:129 85.02612:129 85.02872:129 85.03133:256 85.08728:129 85.38556:126 86.43432:126 87.03743:126 87.04006:129 91.03901:126 97.02231:126 97.03342:126 97.03759:126 105.80354:126 115.02414:126 115.03322:252 115.96116:126 121.55572:126 127.03707:126 127.04343:126 133.03769:126 133.04094:126 133.04257:256 133.04419:126 133.0507:12…
Wogonin	14.8452	285.077	40543.9	131818	[M+H]+	285.076	C16H12O5	8-O-methylated flavonoids	XLTFNNCXVBYBSX-UHFFFAOYSA-N	COC1=C(O)C=C(O)C2=C1OC(=CC2=O)C1=CC=CC=C1	80.4	93.8624	284.60825:160 284.76059:160 285.01538:328 285.01776:328 285.06064:168 285.06302:333 285.0654:489 285.06778:3973 285.07016:6324 285.07254:9973 285.07492:8807 285.0773:11289 285.07968:5311 285.08209:4273 285.08447:2983 285.08685:1158 285.08923:1166 285.09161:1327 285.09399:494 285.09637:829 285.09875:1165 285.10114:160 285.10352:328 285.10828:160 285.11066:160 285.11304:160 285.11542:160 285.12018:…	119.07935:126 133.09433:126 133.96327:126 138.04196:126 139.05496:126 143.08157:126 184.10205:126 196.42493:126 197.06017:252 198.98796:126 200.12398:126 203.02443:126 209.06946:126 209.12657:126 211.06111:126 211.08162:126 213.04781:126 213.06017:126 213.08076:126 214.06219:126 226.09587:126 227.02814:126 229.68675:126 231.17091:126 239.08211:126 239.13448:126 239.1432:126 241.03854:126 242.0559…
Targinine	1.38795	189.133	70043.6	470771	[M+H]+	189.135	C7H16N4O2	Arginine and derivatives	NTNWOCRCBQPEKQ-UHFFFAOYNA-N	O=C(O)C(N)CCCNC(=N)NC	80.3	143.31	188.75325:251 189.03247:251 189.08679:502 189.08873:251 189.09067:251 189.09261:251 189.09454:761 189.0965:511 189.11589:251 189.11783:251 189.11977:761 189.12366:510 189.1256:259 189.12753:3036 189.12947:3067 189.13141:11199 189.13335:14756 189.1353:12718 189.13724:9373 189.13918:7606 189.14111:3287 189.14305:4306 189.14499:2543 189.14694:1781 189.14888:2818 189.15082:1020 189.15276:251 189.1546…	56.06296:126 60.0856:126 67.06195:126 68.05459:289 69.84344:289 69.84816:126 69.85877:277 70.05702:136 70.0582:325 70.05939:325 70.06057:1586 70.06174:1725 70.06293:1085 70.06411:1600 70.06529:760 70.06647:1125 70.06765:963 70.06883:1175 70.0712:313 70.07474:475 70.07592:313 70.0771:302 70.08064:151 70.08301:325 70.08773:151 70.09245:151 70.09364:162 70.09836:151 70.10072:151 70.10899:151 70.1137…
Adenosine 3'-monophosphate	2.15825	348.069	54064.6	155574	[M+H]+	348.07	C10H14N5O7P	Ribonucleoside 3'-phosphates	LNQVTSROQXJCDD-KQYNXXCUSA-N	NC1=C2N=CN([C@@H]3O[C@H](CO)[C@@H](OP(O)(O)=O)[C@H]3O)C2=NC=N1	80.3	235.983	347.62473:118 347.81415:236 347.87991:118 347.92728:118 347.97202:245 347.97729:118 347.99307:118 347.99835:118 348.01413:118 348.02994:493 348.03256:118 348.03781:243 348.04047:242 348.04834:242 348.05099:727 348.05624:493 348.05887:1478 348.06152:2730 348.06415:6825 348.06677:11972 348.0694:14617 348.07205:13048 348.07468:7918 348.0773:5714 348.07993:3608 348.08258:2231 348.08521:2740 348.08783…	66.06277:126 97.01808:126 97.01947:265 97.02642:544 103.68526:271 126.05615:126 128.11742:291 130.08273:263 135.64581:289 136.04375:145 136.04704:139 136.04868:321 136.05032:595 136.05197:1850 136.05362:2588 136.05527:4356 136.05692:3056 136.05856:2453 136.0602:2220 136.06184:1527 136.06349:1084 136.06514:1367 136.06679:924 136.07008:162 136.07172:150 136.07501:162 136.07666:299 136.07996:164 136…
Cytidine	2.16642	244.092	209871	584059	[M+H]+	244.093	C9H13N3O5	Pyrimidine nucleosides	UHDGCWIWMRVCDJ-UHFFFAOYNA-N	N=C1N=C(O)N(C=C1)C2OC(CO)C(O)C2O	80.2	702.828	243.60255:119 243.61798:119 243.65761:119 243.66422:119 243.67743:119 243.87349:119 243.98366:260 244.01672:119 244.01892:254 244.02994:119 244.04536:252 244.04977:277 244.05418:247 244.05859:274 244.06961:139 244.07182:142 244.07402:398 244.07622:1246 244.07843:1935 244.08063:3107 244.08284:3994 244.08504:10845 244.08725:25128 244.08945:50262 244.09166:59358 244.09386:56000 244.09607:32532 244.0…	55.01775:126 55.03031:126 57.03576:252 57.06027:126 57.07093:126 68.02426:126 68.99936:126 69.03217:126 69.04742:252 69.05211:126 69.05328:126 69.06734:126 83.78305:256 84.04671:252 84.05058:126 85.02478:126 88.2035:126 94.03143:259 94.03553:129 94.0369:256 94.03827:258 94.03963:129 94.04784:126 94.05332:397 95.01492:424 95.01629:548 95.01766:259 95.01904:523 95.02316:141 95.02454:273 95.02592:13…
Coumarin	5.40993	147.045	7992.5	24089.9	[M+H]+	147.044	C9H6O2	Coumarins and derivatives	ZYGHJZDHTFUPRJ-UHFFFAOYSA-N	O=C1OC2=CC=CC=C2C=C1	80.2	17.2689	146.78354:97 146.90663:97 146.92032:97 147.03491:193 147.03833:386 147.04004:676 147.04175:1159 147.04346:1642 147.04518:1931 147.04689:1835 147.0486:869 147.05031:869 147.05202:676 147.05373:290 147.05544:290 147.05714:193 147.05887:193 147.06058:290 147.06229:386 147.064:97 147.0657:193 147.06741:193 147.07083:97 147.07768:97 147.0811:290 147.08281:97 147.08966:290 147.0965:97 147.10847:97 147.…	147.04604:125 147.06314:125
beta-D-Glucopyranoside, 3-hydroxy-2-(4-hydroxy-3-methoxyphenyl)propyl	4.47265	383.129	10385.3	38611.6	[M+Na]+	383.131	C16H24O9	O-glycosyl compounds	REHZVRNVHQFBAF-UHFFFAOYNA-N	COC1=C(O)C=CC(=C1)C(CO)COC1OC(CO)C(O)C(O)C1O	80.1	7.99893	382.71176:98 382.73386:195 382.91879:98 382.94363:98 382.96573:98 383.08447:98 383.08722:98 383.10657:195 383.11209:98 383.11484:293 383.11761:293 383.12036:488 383.12314:1758 383.12589:1172 383.12866:2149 383.13141:2149 383.13419:1660 383.13693:1465 383.13971:879 383.14246:586 383.14523:586 383.14798:488 383.15076:391 383.1535:781 383.15625:391 383.15903:195 383.16177:293 383.16455:98 383.1673:9…	154.57182:126 186.10812:126 186.11774:126 218.09607:126 224.11687:126 282.04047:126 294.10861:126 294.11829:261 302.10074:257 308.16824:126 329.142:257 339.17416:256 347.10593:126 347.14798:258 353.1593:261 383.10574:132 383.10852:135 383.11127:266 383.11404:272 383.11957:932 383.12231:805 383.12509:407 383.12784:126 383.13062:267 383.13336:272 383.13614:401 383.13889:129 383.14166:390 383.14719:…
2-Phenylethyl 2-O-[(2S,3R,4R)-3,4-dihydroxy-4-(hydroxymethyl)tetrahydro-2-furanyl]-beta-D-glucopyranoside	6.58038	439.155	38847.9	152751	[M+Na]+	439.157	C19H28O10	O-glycosyl compounds	UWKRNCNWJVCHGZ-UHFFFAOYNA-N	OCC1OC(OCCC2=CC=CC=C2)C(OC2OCC(O)(CO)C2O)C(O)C1O	80.1	36.5187	438.66748:84 438.69406:84 438.7236:84 438.81818:84 439.06351:339 439.09604:171 439.10196:84 439.10788:84 439.11377:84 439.11673:84 439.11969:84 439.12265:343 439.12561:334 439.12857:343 439.13153:771 439.13446:266 439.13742:442 439.14038:262 439.14334:783 439.1463:2616 439.14926:4902 439.15222:6130 439.15518:10259 439.15814:9821 439.16107:8683 439.16403:5670 439.16699:4879 439.16995:3037 439.1729…	137.01315:126 149.05296:126 162.29996:126 166.08731:126 166.08913:126 197.11206:126 206.08992:126 206.09195:126 208.09995:126 218.9848:126 225.10243:126 226.10478:126 228.17368:126 243.02098:126 259.05557:126 260.08981:126 277.05881:126 277.15979:126 288.17975:256 292.21506:126 307.10947:126 307.13666:126 317.07889:126 318.13995:126 325.06226:126 326.15442:126 338.18011:126 378.25314:283 393.1847…
Valine	1.60445	118.086	253127	2.27658e+06	[M+H]+	118.086	C5H11NO2	Valine and derivatives	KZSNJWFQEVHDMF-UHFFFAOYNA-N	CC(C)C(N)C(O)=O	80	1037.49	117.68047:168 117.69884:168 117.70343:168 117.7065:336 117.70802:504 117.70956:841 117.71109:504 117.71262:336 117.71415:168 117.71568:336 117.71721:336 117.73558:352 117.75089:168 117.84889:168 117.89484:168 117.9071:168 117.9117:168 117.92395:168 117.95306:168 117.96685:168 117.96838:350 117.96992:168 117.98371:350 118.00363:168 118.02049:168 118.02203:168 118.04042:355 118.04961:168 118.05268:…	53.03908:126 53.16862:126 54.89529:126 55.04905:130 55.0522:133 55.05324:130 55.05429:655 55.05534:394 55.05638:130 55.05848:266 55.06162:126 55.06266:130 55.0658:133 55.06685:405 55.0679:135 55.06895:263 55.07104:135 55.07418:135 55.34674:130 55.70208:126 56.04693:133 57.05484:135 57.05591:126 57.07189:126 57.07296:378 57.07509:126 57.42844:256 58.06313:129 58.06421:129 58.06635:129 59.05097:258…
Biochanin-7-O-glucoside	14.8452	447.129	159459	602056	[M+H]+	447.129	C22H22O10	Isoflavonoid O-glycosides	LFEUICHQZGNOHD-RECXWPGBSA-N	COC1=CC=C(C=C1)C1=COC2=CC(O[C@@H]3O[C@H](CO)[C@@H](O)[C@H](O)[C@H]3O)=CC(O)=C2C1=O	80	71.6226	446.66635:160 446.67233:160 446.68723:334 446.84827:160 446.896:160 446.91089:160 446.92581:160 446.96161:160 446.97055:160 446.97354:332 447.02722:160 447.03021:500 447.05109:340 447.07495:160 447.08093:160 447.08688:160 447.09286:333 447.09586:319 447.10181:1050 447.1048:343 447.10779:1222 447.11075:2797 447.11374:3075 447.11673:9396 447.11972:18060 447.12268:26158 447.12567:34278 447.12866:398…	127.03199:126 129.0515:126 132.09358:126 144.05022:126 145.10539:126 149.0578:126 158.56837:126 163.05359:126 165.13196:126 167.04839:126 168.04549:126 168.04732:126 207.21516:276 209.01846:126 209.85356:126 213.34035:126 214.87007:126 216.43848:126 239.06468:126 239.07123:126 241.05827:126 242.04939:126 242.05159:126 242.05598:126 243.06454:126 251.08336:258 253.0388:126 253.05003:126 255.05142:…
Flavanone + 3O, O-Hex	9.31152	433.112	254860	1.27713e+06	[M-H]-	433.112	C21H22O10	Flavonoid-7-O-glycosides	DLIKSSGEMUFQOK-UHFFFAOYNA-N	O=C3C4=C(O)C=C(OC1OC(CO)C(O)C(O)C1(O))C=C4(OC(C2=CC=C(O)C=C2)C3)	93.6	2782.13	432.61893:89 432.67471:89 432.68643:89 432.68936:89 432.69232:89 432.69818:89 432.70111:179 432.70404:89 432.70993:179 432.71286:89 432.71579:374 432.72165:89 432.7334:89 432.75983:89 432.77451:89 432.78918:89 432.79504:89 432.82147:89 432.82733:89 432.88605:191 432.8978:89 432.90073:183 432.90366:89 432.92715:184 432.96237:201 432.96823:182 432.98587:204 433.01523:195 433.03284:190 433.06512:197…	55.37953:126 80.02526:126 93.03197:126 96.72051:126 101.03454:252 107.01616:126 110.52863:126 115.0508:126 119.05166:126 119.05627:126 119.05782:126 119.06705:126 119.07013:258 122.86427:126 125.02729:272 137.10179:258 150.51591:263 150.5211:261 150.53149:126 150.99579:389 150.99753:546 150.99925:553 151.00099:1516 151.00273:1088 151.00446:417 151.0062:721 151.00793:821 151.0114:706 151.01312:263…
Methylsuccinic acid	2.69117	131.036	10402.8	63065.7	[M-H]-	131.035	C5H8O4	Methyl-branched fatty acids	WXUAQHNMJWJLTG-UHFFFAOYNA-N	CC(CC(O)=O)C(O)=O	93.2	172.91	130.60832:28 130.61639:28 130.61961:28 130.62123:57 130.62445:58 130.63091:28 130.64058:58 130.6438:28 130.95364:28 130.99724:28 130.99886:28 131.00047:28 131.00208:58 131.00369:28 131.015:58 131.02954:115 131.03116:573 131.03276:1617 131.03438:2421 131.036:3064 131.03761:1944 131.03923:1016 131.04085:380 131.04245:408 131.04407:175 131.04568:232 131.0473:146 131.04892:320 131.05054:232 131.05215…	87.04269:126 87.04664:126 131.03436:126
Emodin	19.0864	269.045	327608	1511777	[M-H]-	269.046	C15H10O5	Hydroxyanthraquinones	RHMXXJGYXNZAPX-UHFFFAOYSA-N	CC1=CC2=C(C(O)=C1)C(=O)C1=C(C=C(O)C=C1O)C2=O	93	1441.46	268.54541:81 268.56854:81 268.57318:81 268.60553:81 268.61481:81 268.62405:81 268.63098:203 268.68881:81 268.71655:81 268.73044:214 268.76514:81 268.79752:81 268.83685:81 268.84842:81 268.85303:81 268.88544:177 268.94559:214 268.95947:172 269.00345:81 269.0127:172 269.01965:113 269.02194:317 269.02426:225 269.02658:92 269.0289:394 269.03122:975 269.03354:1498 269.03583:3866 269.03815:14544 269.04…	50.52931:13 50.96553:13 52.95688:13 53.40653:13 53.41684:13 53.86326:13 54.4062:13 54.41869:13 54.73766:13 54.80345:13 55.57912:13 60.45948:13 60.6857:13 61.10189:13 61.92521:13 62.43478:13 62.81778:13 63.02371:13 63.02707:13 63.06628:13 63.17278:13 64.26527:13 64.27092:13 64.41805:13 65.00145:13 65.006:13 65.01169:13 65.3215:13 65.82536:13 65.91583:13 67.94855:13 68.15691:13 69.17996:13 69.81396…
DL-p-Hydroxyphenyllactic acid	4.89707	181.05	16345.1	59939.2	[M-H]-	181.051	C9H10O4	Phenylpropanoic acids	JVGVDSSUAVXRDY-UHFFFAOYNA-N	OC(CC1=CC=C(O)C=C1)C(O)=O	92.5	156.584	180.94736:66 181.01189:33 181.01759:66 181.02138:33 181.02518:67 181.03087:67 181.03847:33 181.04037:137 181.04227:100 181.04416:200 181.04607:1358 181.04796:3265 181.04987:5000 181.05176:4751 181.05367:2804 181.05556:1708 181.05745:854 181.05936:341 181.06125:307 181.06316:546 181.06505:341 181.06696:344 181.06885:378 181.07074:202 181.07454:35 181.07834:33 181.08214:33 181.09354:33 181.27586:33…	72.99236:252 72.99356:126 107.05255:126 119.0423:126 119.05154:252 119.0577:126 119.05924:252 119.06078:258 119.06694:258 121.02251:126 132.01988:126 133.0253:126 133.03018:126 134.03455:126 134.03944:126 134.04108:126 134.04271:256 135.04103:256 135.04268:258 135.04431:382 135.04596:647 135.04924:258 135.05252:393 139.80113:129 163.03177:126 163.03357:132 163.03717:513 163.03897:258 163.04077:25…
Ala-Ile	4.08927	201.125	34538.5	191545	[M-H]-	201.124	C9H18N2O3	Dipeptides	ZSOICJZJSRWNHX-UHFFFAOYNA-N	O=C(O)C(N=C(O)C(N)C)C(C)CC	92.4	326.158	201.01868:27 201.03067:27 201.03868:56 201.04068:27 201.04268:56 201.06268:27 201.0687:27 201.07269:27 201.07469:27 201.07669:54 201.07869:117 201.08069:27 201.0847:59 201.0867:56 201.10071:55 201.10271:57 201.1067:28 201.1087:30 201.1107:57 201.1127:120 201.11472:239 201.11671:468 201.11871:1364 201.12071:4093 201.12271:8299 201.12471:8987 201.12671:6486 201.12872:3764 201.13072:2114 201.13272:1…	87.05453:126 130.07828:126 130.08472:259 130.08633:129 140.10814:126 140.11148:126 157.12651:126 157.13359:126 157.13713:645 157.14243:259 157.14597:258 157.15128:256 201.10776:129 201.11577:258 201.11777:393 201.11977:654 201.12177:387 201.12376:656 201.12578:259 201.12778:256 201.13777:259 203.82814:132 203.90268:129 205.95888:126
L-(-)-Phenylalanine	3.08965	164.071	177153	985963	[M-H]-	164.072	C9H11NO2	Phenylalanine and derivatives	COLNVLDHVKWLRT-QMMMGPOBSA-N	N[C@@H](CC1=CC=CC=C1)C(O)=O	92.2	3580.19	163.57304:37 163.57845:37 163.58386:37 163.58566:74 163.5929:37 163.5965:37 163.60011:37 163.60551:90 163.62538:37 163.64523:37 163.69939:37 163.78966:37 163.92331:37 163.92693:37 163.94861:37 163.99919:37 164.03172:37 164.03352:157 164.03534:133 164.03896:209 164.04076:74 164.04257:83 164.04617:134 164.04979:37 164.05341:55 164.05702:45 164.05884:164 164.06064:149 164.06244:199 164.06425:927 164…	50.47118:25 54.24919:25 54.64169:25 59.99413:25 65.75785:25 66.02815:25 66.03159:25 66.03274:25 66.03503:25 66.03732:129 71.78111:51 71.7835:52 72.00124:26 72.00362:26 72.00482:132 72.00602:157 72.00722:317 72.00842:529 72.00961:319 72.01081:343 72.01201:291 72.01321:106 72.0144:106 72.0156:27 72.0168:52 72.018:105 72.0192:27 72.02039:26 72.02158:27 72.02518:26 72.02757:25 72.33566:27 72.33805:26…
C12-AS (TENTATIVE)	18.8362	265.146	17623.5	61827.9	[M-H]-	265.148	C12H26O4S	Sulfuric acid monoesters	MOTZDAYCYVMXPC-UHFFFAOYSA-N	CCCCCCCCCCCCOS(O)(=O)=O	92.1	58.0527	264.689:5 264.93698:5 264.94159:5 264.95306:13 264.96225:5 264.98291:5 265.01965:5 265.03345:5 265.07019:5 265.08627:18 265.09088:11 265.09317:5 265.10468:5 265.10696:5 265.11386:5 265.11615:12 265.12076:35 265.12534:16 265.12762:29 265.12994:39 265.13223:51 265.13452:99 265.13684:68 265.13913:444 265.14142:1258 265.14371:2968 265.14603:4941 265.14832:4936 265.1506:3404 265.15292:1911 265.15521:1…	61.99086:13 79.95464:13 79.9559:13 79.95716:13 79.96095:13 93.11914:13 93.61267:13 96.60126:13 96.65675:13 96.65952:26 96.66507:26 96.70531:26 96.95105:13 96.95244:66 96.95383:106 96.95522:132 96.95661:238 96.958:330 96.95939:528 96.96078:369 96.96217:330 96.96355:211 96.96494:145 96.96633:79 96.96772:80 96.96912:26 96.9705:26 96.97189:27 96.97328:13 96.97467:13 96.97606:39 97.43095:13 97.47552:1…
Vanillic acid	5.97385	167.035	29750.9	89179	[M-H]-	167.035	C8H8O4	M-methoxybenzoic acids and derivatives	WKOLLVMJNQIZCI-UHFFFAOYSA-N	COC1=CC(=CC=C1O)C(O)=O	91.7	399.558	166.66823:101 166.67917:101 166.98717:206 167.02545:104 167.02728:313 167.0291:1037 167.03093:2074 167.03275:9418 167.03458:13118 167.03639:8942 167.03822:5236 167.04004:2502 167.04187:1550 167.04369:1149 167.04552:1032 167.04733:1148 167.04916:421 167.05098:417 167.05281:723 167.05463:101 167.05646:101 167.0601:101 167.06194:101 167.07288:101 168.03539:621 168.03722:806 168.03905:715 168.04088:5…	65.00169:256 91.01542:126 106.0043:256 108.01117:256 108.01264:129 108.01411:126 108.01557:256 108.01704:129 108.0185:129 108.01997:129 108.02144:129 108.0229:129 108.02877:129 111.9231:129 123.00525:126 124.01194:126 124.01351:382 124.02293:261 151.52524:126 152.00151:252 152.00325:397 152.00499:126 152.00673:395 152.00847:268 152.01021:270 152.01195:268 152.01369:129 152.01543:135 152.01717:133…
4-Hydroxyquinoline	3.20613	144.045	2658.44	16119.4	[M-H]-	144.045	C9H7NO	Hydroquinolones	PMZDQRJGMBOQBF-UHFFFAOYSA-N	O=C1C=CNC2=CC=CC=C12	91.1	37.8702	143.59003:10 143.93176:10 144.02489:10 144.02827:29 144.02997:20 144.03166:39 144.03674:10 144.03844:10 144.04013:69 144.04182:225 144.0435:441 144.0452:601 144.04689:491 144.04858:383 144.05028:157 144.05197:128 144.05367:69 144.05536:10 144.05705:68 144.05875:49 144.06044:10 144.06213:29 144.06383:20 144.06552:78 144.06721:68 144.06891:48 144.0706:19 144.0723:19 144.07399:19 144.07568:10 144.07…	116.041:126 144.04184:126 144.04523:126
Protocatechuic acid	4.36625	153.019	93787.9	586510	[M-H]-	153.019	C7H6O4	Hydroxybenzoic acid derivatives	YQUVCSBJEUQKSH-UHFFFAOYSA-N	OC(=O)C1=CC(O)=C(O)C=C1	90.9	1745.14	152.52205:48 152.52379:192 152.52553:196 152.52727:96 152.52901:48 152.53076:96 152.5325:96 152.53424:48 152.53598:48 152.53772:96 152.53947:48 152.54121:212 152.54469:48 152.55167:48 152.86726:100 152.8882:101 152.98242:104 152.98418:107 152.99988:101 153.00511:115 153.00861:60 153.01035:162 153.0121:654 153.01384:1971 153.01558:6401 153.01733:16592 153.01907:24806 153.02083:23642 153.02257:1220…	53.03719:126 53.0413:126 53.04233:126 65.00277:252 65.04372:126 70.83407:126 79.01376:126 81.0294:126 81.03194:126 81.03448:393 81.03576:126 85.02883:126 91.01669:126 91.01938:252 91.02073:264 91.48438:126 107.8894:260 108.01694:134 108.01841:408 108.01987:1108 108.02135:552 108.02281:687 108.02428:278 108.03014:274 108.03307:271 108.03748:134 108.03894:140 108.04041:138 108.31042:301 108.32658:1…
Coniferyl aldehyde	9.1932	177.055	24394.5	125190	[M-H]-	177.056	C10H10O3	Methoxyphenols	DKZBBWMURDFHNE-UHFFFAOYSA-N	COC1=C(O)C=CC(C=CC=O)=C1	90.7	242.006	176.5802:16 176.85593:16 176.91785:16 176.96289:32 177.0117:16 177.01733:65 177.01921:67 177.02109:67 177.02484:34 177.02859:35 177.0361:18 177.03798:19 177.03986:19 177.04173:19 177.04361:52 177.04549:71 177.04736:74 177.04924:290 177.05112:1671 177.05301:3830 177.05489:7218 177.05676:6420 177.05864:3662 177.06052:2031 177.06239:957 177.06427:562 177.06615:469 177.06802:305 177.0699:345 177.0717…	68.99706:126 105.03299:126 106.04184:126 134.03131:384 134.04602:259 134.04765:256 161.01851:259 161.02747:269 162.02271:256 162.02449:277 162.02629:809 162.02809:825 162.02989:1904 162.03168:1527 162.03348:528 162.03528:281 162.03706:134 162.04245:267 162.04425:143 162.04605:143 162.04785:138 162.04964:276 162.05144:138 162.18439:132 162.66991:126 163.51138:143 163.68463:126 163.82005:134 166.50…
4-Nitrophenol	10.4943	138.019	15048.9	99130	[M-H]-	138.02	C6H5NO3	Nitrophenols	BTJIUGUIPKRLHP-UHFFFAOYSA-N	O=N(=O)C1=CC=C(O)C=C1	90.6	208.462	137.99207:67 138.01196:69 138.01363:167 138.01527:473 138.01694:2057 138.0186:3607 138.02025:3478 138.02191:2213 138.02356:1724 138.02522:1160 138.02689:306 138.02853:374 138.0302:202 138.03186:239 138.03351:139 138.03517:239 138.03683:138 138.03848:102 138.04015:35 138.06667:33 138.06833:33 138.16948:34 138.47482:33 138.51468:33 138.61433:33 138.65752:33 138.9451:33 138.95508:34 139.01331:33 139…	92.02372:126 108.01117:129 108.01557:386 108.0185:515 108.01997:130 108.02143:257 108.72648:129 138.00714:126 138.01047:126 138.01212:126 138.01378:132 138.01544:132 138.01709:384 138.01875:132 138.02042:132 138.03035:126 140.43275:126
CITRATE	1.29973	191.02	930538	5.05222e+06	[M-H]-	191.02	C6H8O7	Tricarboxylic acids and derivatives	KRKNYBCHXYNGOX-UHFFFAOYSA-N	OC(=O)CC(O)(CC(O)=O)C(O)=O	90.5	6240.39	190.52477:404 190.62994:171 190.63579:171 190.6806:171 190.71567:171 190.72736:171 190.73126:171 190.75854:411 190.79558:171 190.80531:171 190.81506:171 190.90279:404 190.94177:171 190.94373:428 190.94762:385 190.95737:171 190.96127:421 190.98857:392 191.00027:262 191.00221:473 191.00417:741 191.00612:693 191.00807:1156 191.01003:2301 191.01196:4453 191.01392:16209 191.01587:56263 191.01782:16099…	53.20036:126 55.02287:289 56.86011:324 57.03047:155 57.03153:162 57.0326:1064 57.03366:2289 57.03473:2880 57.03579:3515 57.03686:2615 57.03793:1749 57.03899:1716 57.04006:1550 57.04112:686 57.04219:882 57.04325:531 57.04432:488 57.04645:531 57.04752:155 57.28648:198 57.28862:162 57.33348:126 57.45534:126 57.53879:258 57.67694:126 57.69623:126 57.7123:126 57.90111:256 57.98166:155 58.0053:126 58.2…
SUCCINIC ACID	1.88703	117.02	129202	493728	[M-H]-	117.019	C4H6O4	Dicarboxylic acids and derivatives	KDYFGRWQOYBRFD-UHFFFAOYSA-N	OC(=O)CCC(O)=O	90.5	1980.43	116.64023:28 116.64175:112 116.64328:177 116.6448:84 116.64632:205 116.64785:112 116.64938:167 116.65242:84 116.65395:56 116.65547:28 116.65699:68 116.65852:101 116.66309:28 116.66461:66 116.88265:28 117.00166:64 117.00471:45 117.00777:39 117.00929:39 117.01234:307 117.01387:442 117.0154:3545 117.01693:15726 117.01846:32703 117.01998:40324 117.02151:30798 117.02303:15899 117.02456:8371 117.02608:…	55.02193:126 58.01508:279 59.01777:126 72.79954:277 72.80194:283 72.98144:274 73.02483:308 73.02604:763 73.02724:1672 73.02845:2136 73.02966:2430 73.03086:921 73.03207:1217 73.03327:1064 73.03448:613 73.03568:151 73.03689:309 73.0381:148 73.03931:304 73.04172:457 73.04413:153 73.08031:151 75.02417:156 75.06818:148 75.10241:126 75.10608:153 98.69382:126 98.99822:126 99.00665:378 99.00946:258 99.01…
Caffeic acid	5.94502	179.035	41309.2	125461	[M-H]-	179.035	C9H8O4	Hydroxycinnamic acids	QAIPRVGONGVQAS-RQOWECAXSA-N	OC(=O)\C=C/C1=CC(O)=C(O)C=C1	90.4	345.663	178.54514:312 178.97337:153 179.02246:153 179.02434:153 179.02623:310 179.02812:1092 179.03001:2828 179.03189:8341 179.03378:12223 179.03568:10672 179.03755:10936 179.03944:4708 179.04134:3452 179.04323:1112 179.0451:942 179.047:1572 179.04889:1579 179.05078:1416 179.05266:2057 179.05455:785 179.05644:1723 179.05833:613 179.06021:613 179.0621:306 179.064:153 179.06966:306 179.07155:460 179.07532:…	79.05617:125 106.0359:125 106.03881:125 106.04027:125 107.05685:125 109.02793:125 117.0295:253 133.02521:125 133.03172:125 133.4014:125 134.02629:125 134.02956:391 134.03282:523 134.03609:430 134.03772:133 134.04262:539 134.61497:133 134.62152:273 135.03603:421 135.03766:592 135.03931:539 135.04094:2754 135.04259:2285 135.04422:444 135.04587:280 135.0475:148 135.04915:298 135.05243:149 135.05406:…
Scopoletin	7.54227	191.035	30354	128897	[M-H]-	191.035	C10H8O4	7-hydroxycoumarins	RODXRVNMMDRFIK-UHFFFAOYSA-N	COC1=C(O)C=C2OC(=O)C=CC2=C1	90.4	218.694	190.98077:28 190.99246:58 191.01003:57 191.01392:201 191.01587:270 191.01782:521 191.01978:759 191.02171:734 191.02367:352 191.02562:618 191.02757:581 191.02953:1483 191.03146:4645 191.03342:6693 191.03537:7981 191.03732:5356 191.03928:3745 191.04121:2365 191.04317:982 191.04512:725 191.04707:471 191.04903:934 191.05096:853 191.05292:622 191.05487:595 191.05682:599 191.05878:380 191.06073:127 191…	92.02616:126 104.01884:129 104.0246:385 104.02747:126 104.03323:129 120.01566:126 120.01875:126 120.02029:126 120.02184:126 120.02338:126 123.00336:126 146.93501:126 148.00591:126 148.00763:257 148.01106:130 148.01277:561 148.0145:126 148.01793:130 148.02994:154 148.03337:643 148.0351:130 149.04108:259 175.99699:130 175.99887:378 176.00075:150 176.00261:285 176.00449:1150 176.00636:922 176.00824:…
Adenine	1.62155	134.046	7793.44	26886.7	[M-H]-	134.047	C5H5N5	6-aminopurines	GFFGJBXGBJISGV-UHFFFAOYSA-N	NC1=C2N=CN=C2NC=N1	89.9	198.357	133.61824:189 133.63455:189 133.70306:189 133.80098:189 133.84015:189 133.87933:189 133.94954:189 134.03773:189 134.041:189 134.04263:189 134.04427:757 134.0459:1702 134.04753:1702 134.04916:1135 134.0508:946 134.05244:757 134.05408:378 134.05571:189 134.05734:378 134.05898:378 134.30087:189 134.41208:189 134.59535:189 134.96884:189 134.9836:189 135.0295:189 135.04262:189 135.04918:189 135.05246:…	65.01292:125 67.71971:125 92.02084:125 92.02219:125 107.03512:125 107.04533:125 117.01746:125 134.04117:125 134.0428:388 134.04443:254 134.0477:129 134.04933:129 134.0526:129 134.05423:129 134.05588:125
Glycyrrhizin	15.7484	821.4	896121	2946980	[M-H]-	821.396	C42H62O16	Triterpene saponins	LPLVUJXQOOQHMX-QWBHMCJMSA-N	CC1(C)[C@H](CC[C@@]2(C)[C@H]1CC[C@]1(C)[C@@H]2C(=O)C=C2[C@@H]3C[C@](C)(CC[C@]3(C)CC[C@@]12C)C(O)=O)O[C@H]1O[C@@H]([C@@H](O)[C@H](O)[C@H]1O[C@@H]1O[C@@H]([C@@H](O)[C@H](O)[C@H]1O)C(O)=O)C(O)=O	89.8	14542.7	820.93475:255 821.03986:255 821.05194:255 821.10858:255 821.14093:255 821.1571:255 821.17328:255 821.18134:255 821.19751:255 821.20563:255 821.27032:255 821.27435:585 821.28241:255 821.2865:255 821.29053:255 821.29456:1238 821.3269:255 821.33093:255 821.33502:873 821.33905:523 821.34308:635 821.34711:1330 821.3512:331 821.35522:773 821.35925:4474 821.36328:3473 821.36737:9479 821.3714:14827 821.3…	60.76491:126 66.33466:126 73.02854:126 75.00471:126 79.29732:126 85.02608:126 91.44509:126 91.76785:126 99.01796:126 99.45228:126 101.02311:126 101.02453:126 113.02415:126 113.02566:252 113.02866:126 114.2138:126 114.31786:126 115.19452:126 131.03444:252 135.9279:126 136.12373:126 140.55121:126 150.70973:126 150.71146:126 150.71492:126 157.01172:126 157.01526:126 157.10367:259 160.16202:126 162.4…
2-Isopropylmalic acid	5.21022	175.061	304478	1219735	[M-H]-	175.061	C7H12O5	Hydroxy fatty acids	BITYXLXUCSKTJS-ZETCQYMHSA-N	CC(C)[C@@](O)(CC(O)=O)C(O)=O	89.7	6832.84	174.59639:68 174.60199:163 174.81087:153 174.87617:149 174.90416:68 175.01241:169 175.02361:173 175.04041:79 175.04227:95 175.04974:391 175.05161:690 175.05347:1415 175.05534:4907 175.05721:21255 175.05907:62477 175.06094:87760 175.06281:79712 175.06467:45328 175.06654:21966 175.06841:8507 175.07027:6509 175.07214:4715 175.07401:3768 175.07588:2103 175.07774:1982 175.07961:1562 175.08148:792 175.…	59.01225:258 59.01333:259 69.03435:259 69.06952:264 85.05839:138 85.05969:133 85.06099:933 85.06229:678 85.06359:673 85.0649:397 85.0662:546 85.0727:132 86.43678:133 87.03995:132 113.05243:271 113.05543:540 113.05843:653 113.05993:258 113.06293:126 115.02776:138 115.03079:126 115.03231:126 115.03382:400 115.03533:1073 115.03685:138 115.03836:126 115.03987:401 115.0429:268 115.04593:136 115.05047:…
DL-4-Hydroxy-3-methoxymandelic acid	2.27218	197.046	2593	16348.8	[M-H]-	197.046	C9H10O5	Methoxyphenols	CGQCWMIAEPEHNQ-UHFFFAOYNA-N	COC1=C(O)C=CC(=C1)C(O)C(O)=O	89.6	28.2863	196.60852:35 196.64018:35 196.8084:35 196.87372:35 196.94896:35 196.97073:35 197.00639:105 197.00836:35 197.01035:35 197.01233:105 197.01431:70 197.02025:35 197.02422:35 197.02817:35 197.04005:35 197.04204:210 197.04402:455 197.04599:840 197.04797:595 197.04996:280 197.05194:245 197.05392:70 197.05591:140 197.05788:35 197.05986:70 197.06184:35 197.06383:35 197.06581:35 197.06778:70 197.06976:35 1…	96.95528:126 136.57378:126 137.02264:252 138.02867:126 197.00159:126 197.05505:126
isoliquiritigenin	12.6029	255.065	189136	1.30904e+06	[M-H]-	255.066	C15H12O4	2'-Hydroxychalcones	DXDRHHKMWQZJHT-UHFFFAOYSA-N	OC1=CC=C(C=CC(=O)C2=C(O)C=C(O)C=C2)C=C1	89.4	2236.39	254.66905:47 254.68481:47 254.78841:47 254.82895:101 254.91005:47 254.91455:95 254.95285:47 254.95509:119 255.03171:103 255.03621:114 255.03847:157 255.04073:125 255.04523:56 255.04749:53 255.04973:294 255.05199:739 255.05424:438 255.05649:2176 255.05875:4300 255.061:14035 255.06325:29965 255.06551:46093 255.06776:43779 255.07001:26914 255.07227:13330 255.07452:7800 255.07677:5103 255.07903:3846 …	65.00507:264 74.44505:126 74.44871:126 76.79091:263 80.72617:126 88.48508:258 91.01404:138 91.01538:133 91.01672:674 91.01807:1221 91.01942:951 91.02077:402 91.02211:271 91.02615:268 91.0275:136 91.8992:133 94.90039:317 96.85112:132 104.70663:291 110.80632:315 118.66875:126 118.67336:322 118.99174:263 119.041:164 119.04254:525 119.04408:1888 119.04562:2060 119.04716:4849 119.0487:4353 119.05024:4…
Benzoic acid	6.50765	121.03	244306	860239	[M-H]-	121.029	C7H6O2	Benzoic acids	WPYMKLBDIGXBTP-UHFFFAOYSA-N	O=C(O)C=1C=CC=CC1	89.3	3324.3	120.63451:45 120.63605:45 120.6376:135 120.63915:359 120.6407:359 120.64225:674 120.6438:539 120.64535:494 120.6469:135 120.64845:494 120.65:404 120.65155:314 120.6531:135 120.65465:45 120.6562:135 120.65775:90 120.6593:90 120.66085:45 120.6624:45 120.66395:90 120.6655:90 120.66705:45 120.6686:90 120.6717:45 120.67635:118 120.70115:90 120.71355:45 120.72285:45 120.80348:45 120.81434:109 120.8345:…	51.02322:126 51.02624:126 51.02725:126 53.00541:126 53.00848:126 63.02061:126 64.83346:126 64.99943:126 65.03925:126 65.04039:252 65.04494:126 65.04608:126 67.01808:126 67.01924:126 69.00313:256 69.00665:126 70.00297:126 70.00533:126 70.00651:252 70.00769:126 75.02449:126 77.77209:289 79.0126:126 79.02639:126 91.01006:129 91.01543:129 91.01678:129 91.02351:489 91.03159:187 91.88979:277 92.01968:3…
Isoquercetrin	11.0391	463.087	34356.6	184630	[M-H]-	463.088	C21H20O12	Flavonoid-3-O-glycosides	OVSQVDMCBVZWGM-UHFFFAOYNA-N	O=C1C(OC2OC(CO)C(O)C(O)C2O)=C(OC=3C=C(O)C=C(O)C13)C=4C=CC(O)=C(O)C4	89.3	700.058	462.60083:14 462.63422:30 462.74347:28 462.9772:14 462.98328:14 462.99542:31 463.02277:29 463.02579:31 463.04401:14 463.04706:14 463.05313:47 463.05615:16 463.0592:154 463.06223:61 463.06528:80 463.0683:161 463.07135:387 463.07437:1156 463.07742:2084 463.08044:4704 463.0835:7015 463.08652:7862 463.08957:7281 463.09259:5048 463.09564:3313 463.09866:2030 463.10172:1589 463.10474:937 463.10779:687 4…	65.00729:126 67.14046:126 125.03365:126 167.02132:126 167.02861:126 180.07875:126 188.82784:126 207.02979:126 226.02457:126 229.01476:126 229.03397:126 231.23434:126 249.07573:126 256.04016:126 263.3364:126 263.76703:126 271.01614:126 271.01846:126 272.01819:258 282.17831:259 300.00464:126 300.01199:126 300.01932:257 300.02176:265 300.0242:126 300.02664:126 300.02908:274 300.03397:257 300.04865:1…
Flavanone + 2O, O-Hex	11.2128	417.118	729680	4.26258e+06	[M-H]-	417.118	C21H22O9	Flavonoid O-glycosides	DEMKZLAVQYISIA-UHFFFAOYNA-N	O=C3C=4C=CC(O)=CC=4(OC(C2=CC=C(OC1OC(CO)C(O)C(O)C1(O))C=C2)C3)	89.3	3975.39	416.62286:136 416.6286:136 416.63727:136 416.64877:136 416.66318:136 416.68045:136 416.69199:136 416.72366:287 416.74384:271 416.7467:136 416.74957:136 416.75534:407 416.75821:136 416.76111:271 416.76688:136 416.77261:136 416.78128:136 416.78992:136 416.79568:136 416.79855:136 416.80142:136 416.80432:136 416.82736:136 416.84177:271 416.86194:136 416.92532:136 416.94836:317 416.95123:136 416.97141…	63.86221:126 67.01794:126 89.24448:126 92.02496:126 92.8375:126 92.84838:126 118.67637:126 118.68252:126 119.04248:126 119.04556:126 119.05171:256 119.43228:259 120.01894:126 120.05141:257 121.89503:126 121.89659:267 121.89815:265 121.91996:258 129.81:267 134.58417:256 134.99861:130 135.00024:140 135.00189:403 135.00352:676 135.00516:1906 135.00681:1373 135.00844:814 135.01009:834 135.01172:547 1…
4-Methoxycinnamic acid	14.7871	177.057	6221.81	24749.5	[M-H]-	177.056	C10H10O3	Cinnamic acids	AFDXODALSZRGIH-UHFFFAOYSA-N	COC1=CC=C(C=CC(O)=O)C=C1	89.3	70.0442	176.95773:45 176.96901:45 177.04597:45 177.04785:45 177.04973:318 177.05161:500 177.05348:1183 177.05536:1592 177.05724:1638 177.05911:546 177.06099:500 177.06287:182 177.06474:409 177.06662:182 177.0685:227 177.07037:91 177.07225:91 177.07413:91 177.07788:45 177.08163:45 177.09479:45 177.09666:45 177.09854:45 177.10605:45 177.10793:45 178.03864:45 178.0537:45 178.05559:45 178.05746:45 178.05934:…	117.02851:126 118.03195:126
Tryptophan	4.9044	203.083	135321	478026	[M-H]-	203.083	C11H12N2O2	Indolyl carboxylic acids and derivatives	QIVBCDIJIAJPQS-UHFFFAOYNA-N	NC(CC1=CNC2=CC=CC=C12)C(O)=O	89.1	2003.63	202.82333:34 202.91779:34 202.93788:74 202.99619:34 203.01428:34 203.02031:34 203.03036:34 203.03236:34 203.03438:164 203.04041:75 203.04645:34 203.05046:73 203.0585:83 203.06052:47 203.06253:147 203.06454:41 203.06654:105 203.06856:268 203.07057:241 203.07259:455 203.07458:1421 203.0766:4405 203.07861:15053 203.08063:32838 203.08264:41268 203.08464:30430 203.08665:18443 203.08867:8879 203.09068:…	50.00922:256 72.0037:129 72.0049:129 72.00849:388 72.01088:508 72.01926:126 72.02406:267 73.69932:129 74.02187:412 74.02309:264 74.02551:295 74.02916:137 76.3907:126 81.37386:137 85.03003:126 115.67815:291 115.68119:271 116.03657:148 116.04265:477 116.04417:625 116.04568:1082 116.04721:1055 116.04873:2025 116.05025:1193 116.05177:1699 116.05328:1417 116.05481:302 116.05633:285 116.05785:309 116.0…
Protocatechuic aldehyde	5.56603	137.024	371234	1.41719e+06	[M-H]-	137.024	C7H6O3	Hydroxybenzaldehydes	IBGBGRVKPALMCQ-UHFFFAOYSA-N	OC1=C(O)C=C(C=O)C=C1	89.1	5423.12	136.5751:91 136.5784:183 136.58005:183 136.5817:274 136.58334:274 136.58499:548 136.58665:730 136.5883:548 136.58995:1004 136.5916:730 136.59325:913 136.59489:639 136.59654:183 136.59819:308 136.59984:91 136.60149:91 136.60313:91 136.60643:91 136.60808:274 136.60974:91 136.61139:220 136.61304:183 136.61633:206 136.61963:91 136.62128:91 136.62292:91 136.6889:91 136.89354:91 136.92821:91 136.96123:…	50.96464:126 51.02207:126 51.02308:126 51.02408:252 51.93113:126 53.0032:126 53.03711:252 53.13889:126 53.59241:126 63.02269:252 64.03144:126 64.47366:257 64.99927:130 65.00041:126 65.00155:901 65.00269:261 65.00496:126 65.03681:263 65.03796:133 65.03909:133 65.04137:133 65.0425:126 65.04478:266 65.04933:126 65.60471:126 67.01446:126 69.02875:126 69.03226:126 69.03344:126 70.00044:262 71.0134:126…
Guanosine	1.92687	282.084	136990	510281	[M-H]-	282.084	C10H13N5O5	Purine nucleosides	NYHBQMYGNKIUIF-UUOKFMHZSA-N	OC[C@H]1O[C@H]([C@H](O)[C@@H]1O)N1C=NC2=C1NC(=N)N=C2O	89	1272.65	281.5932:35 281.72107:35 281.87268:35 281.88214:35 281.88452:35 281.93188:35 281.95084:35 281.96271:35 281.97217:35 281.97455:35 281.98877:77 281.99823:35 282.00296:106 282.00534:71 282.01007:78 282.01483:124 282.01718:35 282.02667:92 282.02905:35 282.04324:94 282.04562:35 282.05035:78 282.05511:52 282.05746:40 282.06223:397 282.06458:202 282.06696:491 282.06934:584 282.07169:799 282.07407:2416 2…	65.99834:126 66.00751:126 80.02139:126 107.03359:511 107.67538:126 108.01531:382 108.01825:126 108.02264:259 108.02412:260 109.88126:259 132.02965:265 133.00908:138 133.0107:267 133.01233:685 133.01395:1097 133.01558:1085 133.01721:1872 133.01883:839 133.02046:139 133.02209:135 133.02371:138 133.02534:272 133.02698:135 133.03023:138 133.03186:129 133.14091:288 133.33147:134 133.93169:126 134.1424…
Mitragynine	15.965	443.222	7185.88	32616.3	[M+FA-H]-	443.219	C23H30N2O4	Corynanthean-type alkaloids	LELBFTMXCIIKKX-UHFFFAOYNA-N	CCC1CN2CCC3=C(NC4=C3C(OC)=CC=C4)C2CC1C(=COC)C(=O)OC	89	20.1317	442.82703:165 443.12399:165 443.12994:165 443.15668:165 443.17151:165 443.18042:165 443.21014:330 443.2131:824 443.21606:824 443.21906:495 443.22202:2143 443.22501:1319 443.22797:1978 443.23093:824 443.23392:495 443.23688:495 443.24283:165 443.24579:165 443.24875:165 443.26065:165 443.26361:165 443.26956:165 444.10175:165 444.12552:165 444.14633:165 444.15228:165 444.19391:165 444.21176:165 444.2…	89.02061:126 91.01523:126 112.98073:126 112.98222:126 112.98373:126 112.98523:126 112.98672:126 112.99272:126 119.03624:126 140.31387:126 191.0563:126 221.11539:126 255.06357:126 283.0513:258 323.23932:126 395.93222:126 397.12631:126 397.14038:126 397.21347:383 397.21628:126 397.21912:262 397.22192:258 397.22473:387 397.22754:132 397.23596:132 397.24442:132 397.25003:130 399.20129:126 403.2966:12…
5-hydroxy-2-(4-hydroxyphenyl)-7-[(2S,3R,4S,5S,6R)-3,4,5-trihydroxy-6-(hydroxymethyl)oxan-2-yl]oxychromen-4-one	8.81005	431.097	11537.4	55594.2	[M-H]-	431.098	C21H20O10	Flavonoid-7-O-glycosides	KMOUJOKENFFTPU-UHFFFAOYNA-N	OCC1OC(OC2=CC(O)=C3C(=O)C=C(OC3=C2)C2=CC=C(O)C=C2)C(O)C(O)C1O	88.9	84.959	430.7077:20 430.72235:20 430.73993:41 430.93616:20 430.97128:60 431.02402:40 431.0416:20 431.04453:20 431.05038:20 431.05624:41 431.05917:40 431.06796:81 431.07089:123 431.07382:62 431.07675:21 431.07968:42 431.08261:144 431.08554:703 431.08847:849 431.0914:1721 431.09433:3009 431.09726:2472 431.10019:2422 431.10312:1395 431.10605:791 431.10898:583 431.11191:292 431.11484:227 431.11777:312 431.12…	61.99429:126 147.03622:126 160.41414:126 160.41592:126 160.41949:126 186.07513:126 190.04164:126 190.05136:126 190.05331:126 191.05638:126 191.06613:126 192.05231:126 192.05623:126 192.06209:126 192.07578:126 193.06651:252 193.06848:126 193.07043:126 194.06964:126 223.09415:126 239.09491:126 239.12546:252 239.13637:126 267.181:126 268.02808:126 268.0304:126 268.03268:126 268.035:252 268.04193:126…
Benzoic acid + 2O, O-Hex	2.30952	315.071	73189.4	323709	[M-H]-	315.07	C13H16O9	Phenolic glycosides	CBTFERBMQQAROP-UHFFFAOYNA-N	O=C(O)C=2C=C(OC1OC(CO)C(O)C(O)C1(O))C=CC=2(O)	88.8	700.799	314.79263:22 314.79764:22 314.96289:47 314.96539:47 315.03299:51 315.03799:122 315.04053:102 315.04303:52 315.04553:58 315.04803:78 315.05054:143 315.05304:205 315.05554:365 315.05804:746 315.06055:1055 315.06305:2931 315.06555:7902 315.06805:15386 315.07056:17761 315.07306:15830 315.07556:10782 315.07809:6471 315.0806:4103 315.0831:1799 315.0856:1641 315.0881:1246 315.09061:1133 315.09311:1017 3…	52.66365:126 59.01567:258 80.96702:257 101.02169:126 108.01826:383 108.01972:257 108.02119:130 108.02265:263 108.02559:263 108.02705:262 109.0251:262 109.02657:126 109.03099:389 109.03541:126 109.08257:126 110.45587:261 110.46922:126 111.70352:263 121.02564:126 135.00502:126 143.03276:261 149.46175:126 151.03558:515 151.04079:126 151.05119:266 151.99951:136 152.00125:133 152.00299:272 152.00473:4…
Inosine	1.9027	267.072	20877.7	76093.9	[M-H]-	267.073	C10H12N4O5	Purine nucleosides	UGQMRVRMYYASKQ-KQYNXXCUSA-N	OC[C@H]1O[C@H]([C@H](O)[C@@H]1O)N1C=NC2=C1N=CN=C2O	88.7	115.603	266.68729:29 266.94312:29 266.98923:29 267.00998:29 267.0123:125 267.01459:59 267.02841:29 267.03073:29 267.03766:29 267.03995:63 267.04916:32 267.05148:95 267.0538:124 267.05609:150 267.05841:98 267.0607:127 267.06302:282 267.06531:629 267.06763:1529 267.06992:4676 267.07224:7038 267.07455:5995 267.07684:4307 267.07916:2180 267.08145:1094 267.08377:985 267.08606:518 267.08838:679 267.0907:412 26…	92.02476:126 92.04642:126 108.01671:261 108.01965:252 114.05395:259 134.58884:257 135.02461:133 135.02625:403 135.02789:402 135.02953:1609 135.03116:1203 135.03281:537 135.03444:537 135.03609:659 135.03772:269 135.03937:271 135.041:395 135.04428:264 135.32973:130 135.88509:126 135.93608:133 136.45148:126 137.85271:134 138.06981:136 177.04494:126 215.00847:264 221.132:258 221.15088:257 223.02228:2…
(E)-3-[2-[(2S,3R,4S,5S,6R)-3,4,5-trihydroxy-6-(hydroxymethyl)oxan-2-yl]oxyphenyl]prop-2-enoic acid	4.96655	371.099	10677.6	48453.8	[M+FA-H]-	371.098	C15H18O8	Phenolic glycosides	GVRIYIMNJGULCZ-UHFFFAOYNA-N	OCC1OC(OC2=CC=CC=C2C=CC(O)=O)C(O)C(O)C1O	88.7	45.9915	371.06589:170 371.08218:170 371.0849:339 371.09033:1017 371.09305:1865 371.09576:3900 371.09851:4409 371.10123:1696 371.10394:1696 371.10666:848 371.10938:339 371.11209:678 371.11481:170 371.11752:509 371.12024:509 371.12296:170 371.12839:170 371.16373:170 371.16916:170 371.35675:170 371.78107:170 371.879:170 372.04227:170 372.08853:339 372.09128:170 372.09399:678 372.09671:678 372.09943:509 372.…	119.04544:259 119.04852:391 119.05006:257 119.0516:512 145.09717:126 162.51338:264 162.52957:126 163.03183:133 163.03363:393 163.03543:804 163.03723:394 163.03903:1509 163.04083:1338 163.04263:684 163.04443:408 163.04623:139 163.05164:133 163.05705:139 163.06966:126 163.42661:133 163.71172:126 164.25557:134 164.35504:139 164.842:126 165.04314:126 165.04675:129 165.05038:126 165.05763:138 165.0594…
Naringenin	15.2826	271.06	44631.7	148264	[M-H]-	271.061	C15H12O5	Flavanones	FTVWIRXFELQLPI-UHFFFAOYNA-N	OC1=CC=C(C=C1)C1CC(=O)C2=C(O)C=C(O)C=C2O1	88.7	641.485	271.02985:116 271.0322:113 271.03452:230 271.03683:55 271.03915:59 271.04379:61 271.04611:179 271.04843:182 271.05078:416 271.0531:1473 271.05542:4261 271.05774:8984 271.06006:12708 271.06238:9387 271.0647:6310 271.06702:4387 271.06934:2933 271.07169:1436 271.07401:711 271.07632:1182 271.07864:1003 271.08096:587 271.08328:364 271.0856:409 271.08792:111 271.09027:168 271.09259:109 271.09723:55 271…	52.83491:126 53.49849:126 61.47871:126 63.02385:126 63.02833:126 64.001:126 65.00387:126 65.01638:126 83.01126:252 83.01383:126 84.00536:256 93.0361:126 93.03747:256 107.00892:256 107.01183:256 107.0133:259 107.01476:129 107.01913:126 107.02059:129 107.02497:129 107.02789:396 111.04253:126 111.56054:260 119.04247:140 119.04401:272 119.04555:398 119.04709:1330 119.04863:540 119.05017:666 119.05171…
Sebacic acid	13.7115	201.113	53470.1	339892	[M-H]-	201.113	C10H18O4	Medium-chain fatty acids	CXMXRPHRNRROMY-UHFFFAOYSA-N	OC(=O)CCCCCCCCC(O)=O	88.4	504.114	200.91112:13 200.93112:13 200.97913:13 200.98312:29 200.98712:13 200.98912:13 201.00313:13 201.00713:13 201.01112:13 201.01312:13 201.03113:28 201.03914:13 201.04114:13 201.05515:13 201.06514:42 201.06914:32 201.07715:13 201.08716:28 201.08916:18 201.09116:53 201.09315:18 201.09515:18 201.09715:73 201.09915:50 201.10115:90 201.10316:185 201.10516:557 201.10716:1645 201.10916:4971 201.11116:10397 …	69.13919:263 139.10005:136 139.10172:132 139.10338:389 139.1067:551 139.10837:1371 139.11003:1105 139.11169:696 139.11336:273 139.11504:276 139.11836:415 139.12003:126 139.12502:139 139.49973:139 141.17957:264 157.11998:256 183.08875:133 183.09256:278 183.09447:813 183.09637:408 183.09828:687 183.10019:262 183.1021:139 183.10402:266 183.10593:133 183.10974:269 183.11165:136 183.11356:129 183.1154…
3-Caffeoylquinic acid	4.03377	353.087	6193.81	39409.4	[M-H]-	353.088	C16H18O9	Quinic acids and derivatives	CWVRJTMFETXNAD-UHFFFAOYNA-N	OC1CC(O)(CC(OC(=O)C=CC2=CC(O)=C(O)C=C2)C1O)C(O)=O	88.1	26.3085	352.94882:41 352.95148:41 353.01508:41 353.04425:82 353.04691:82 353.04956:82 353.05222:41 353.05484:41 353.0575:41 353.06281:41 353.06546:41 353.06812:41 353.07077:82 353.07343:164 353.07605:41 353.0787:82 353.08136:616 353.08401:1519 353.08667:1683 353.08932:1068 353.09198:862 353.09464:698 353.09726:411 353.09991:164 353.10257:164 353.10522:164 353.10788:246 353.11053:123 353.11319:123 353.115…	59.01137:126 83.01627:126 134.028:126 135.04594:126 136.04634:126 137.03061:126 142.08759:126 143.04449:126 143.05293:126 149.08931:126 155.02899:126 155.03426:126 155.04655:126 157.05058:126 161.02202:126 167.03751:126 179.03108:383 179.03864:256 191.04826:130 191.0502:130 191.05215:383 191.05411:257 191.05606:256 191.05801:259 191.0619:126 191.29016:126 202.04739:130 267.04913:129 353.09601:126…
Caffeoyl quinic acid	4.65323	353.087	466358	2603313	[M-H]-	353.087	C16H18O9	Quinic acids and derivatives	CWVRJTMFETXNAD-UHFFFAOYNA-N	O=C(OC1CC(O)(C(=O)O)CC(O)C1(O))C=CC=2C=CC(O)=C(O)C=2	88	2418.99	352.62567:96 352.64685:96 352.65747:96 352.7449:96 352.8244:96 352.82706:96 352.85358:96 352.8562:96 352.87476:96 352.93042:96 352.93307:512 352.93573:193 352.94104:289 352.9437:96 352.94635:215 352.95428:326 352.95694:96 352.95959:96 352.9649:96 352.97284:96 352.9967:237 353.01526:303 353.01791:96 353.02057:96 353.02585:96 353.04971:96 353.05502:96 353.05768:115 353.06033:585 353.06299:262 353.0…	55.22966:126 59.01591:256 62.73866:126 66.36706:126 67.38937:126 67.46584:126 67.78957:126 81.03583:126 85.0276:252 85.0302:252 85.0315:129 85.03281:129 85.04321:129 85.04452:126 86.06377:126 91.36707:126 92.81042:126 93.03212:129 93.03893:126 93.04436:126 93.04845:126 110.2708:126 111.0426:126 111.04557:252 112.01263:126 117.02677:126 117.03288:126 117.0344:252 123.94589:126 124.71049:264 125.83…
P-Coumaric acid	6.9168	163.04	169505	644082	[M-H]-	163.04	C9H8O3	Hydroxycinnamic acids	NGSWKAQJJWESNS-UHFFFAOYSA-N	O=C(O)C=CC1=CC=C(O)C=C1	88	2928.75	162.54274:55 162.54454:55 162.66689:125 162.96935:121 162.98016:131 163.01799:124 163.02159:64 163.02519:288 163.02699:140 163.02879:266 163.03059:487 163.03239:340 163.03421:2942 163.03601:10771 163.03781:28659 163.03961:51405 163.04141:49489 163.04321:30603 163.04501:14106 163.04681:7486 163.04861:4489 163.05042:2602 163.05222:3543 163.05402:2892 163.05582:1883 163.05763:1100 163.05943:906 163.…	55.68771:126 65.03918:126 65.04259:126 77.5221:126 80.02409:126 80.50824:126 90.08624:256 91.05034:382 91.05573:263 91.05977:126 91.06111:256 91.0638:129 92.7424:259 92.75599:259 93.02797:133 93.03069:266 93.03205:535 93.03341:269 93.03477:538 93.03613:266 93.0375:406 93.03886:133 93.04158:259 93.04566:133 93.04974:133 93.35623:133 95.63438:136 104.01904:126 104.02335:126 104.02767:133 104.03055:…
Formononetin-7-O-glucoside	11.7982	475.124	410260	2.37662e+06	[M+FA-H]-	475.125	C22H22O9	Isoflavonoid O-glycosides	MGJLSBDCWOSMHL-UHFFFAOYNA-N	COC1=CC=C(C=C1)C1=COC2=C(C=CC(OC3OC(CO)C(O)C(O)C3O)=C2)C1=O	87.9	5648.55	474.62592:75 474.64435:75 474.64743:75 474.65359:75 474.66281:75 474.66895:75 474.67816:75 474.68433:190 474.69046:75 474.71201:75 474.73965:75 474.76425:75 474.78577:189 474.79501:75 474.80115:75 474.81958:194 474.8934:75 474.89954:75 474.91492:155 474.92105:75 474.93643:75 474.96103:75 474.96719:75 474.97028:75 474.97949:75 474.98871:158 474.99179:75 475.01639:75 475.03485:75 475.04407:75 475.0…	93.03623:126 93.58959:126 94.05563:126 94.06247:126 94.40078:126 94.79463:126 118.94564:126 119.02876:126 146.54227:126 150.76375:126 151.30476:126 153.09593:126 158.74059:126 158.74236:126 161.07433:126 168.3205:126 190.78355:126 190.78551:126 194.44536:126 194.46504:126 207.04622:126 207.04825:126 207.05435:252 223.03317:126 223.03738:126 223.04161:272 223.04793:265 223.05214:126 224.04366:126 …
3-Hydroxycinnamic acid	9.49952	163.04	5597.31	28635.9	[M-H]-	163.04	C9H8O3	Hydroxycinnamic acids	KKSDGJDHHZEWEP-UHFFFAOYSA-N	OC(=O)C=CC1=CC=CC(O)=C1	87.6	68.4384	162.55699:30 162.60197:15 162.81975:15 162.83235:15 162.98543:15 162.99083:30 163.02866:16 163.03046:15 163.03407:31 163.03587:217 163.03767:1084 163.03947:1774 163.04128:1501 163.04308:871 163.04488:517 163.04668:248 163.04848:169 163.05028:137 163.05208:118 163.05388:45 163.05568:92 163.0575:31 163.0593:30 163.0611:30 163.0629:16 163.0647:91 163.0665:29 163.0683:15 163.0701:60 163.0719:29 163.0…	93.03752:256 119.04252:259 119.04559:378 119.05022:129 163.07164:126 163.08424:126
3,4-DIHYDROXYBENZOIC ACID	3.68778	153.021	58480.9	404508	[M-H]-	153.019	C7H6O4	Hydroxybenzoic acid derivatives	YQUVCSBJEUQKSH-UHFFFAOYSA-N	OC(=O)C1=CC(O)=C(O)C=C1	87.4	1086.14	152.52197:26 152.52371:115 152.52545:26 152.52719:102 152.52895:102 152.53069:51 152.53242:92 152.53416:38 152.5359:64 152.53766:38 152.5394:80 152.54114:51 152.54288:13 152.54811:32 152.54985:13 152.55159:26 152.55856:13 152.56206:26 152.5638:13 152.61609:13 152.64746:32 152.97014:13 152.98933:13 152.99283:30 152.9998:31 153.00156:28 153.0033:16 153.00679:17 153.00853:98 153.01027:101 153.01202:…	51.03018:126 51.03421:126 51.03522:126 53.0125:126 53.01456:126 53.50263:256 67.01566:126 69.02997:126 69.03349:126 79.01874:382 79.02125:129 79.0225:129 80.77681:257 81.03571:126 91.02741:129 91.03145:126 95.00892:126 107.02641:126 107.59937:126 123.09273:126 123.09586:126 124.00706:257 124.0102:130 124.01177:126 124.01334:130 124.01492:384 124.01648:130 124.02119:126 124.02434:126 125.02099:126…
Pseudojervine	12.0259	632.343	1242.81	6520.91	[M+FA-H]-	632.344	C33H49NO8	Steroidal saponins	HYDDDNUKNMMWBD-UHFFFAOYNA-N	CC1C2NCC(C)CC2OC11CCC2C3CC=C4CC(CCC4(C)C3C(=O)C2=C1C)OC1OC(CO)C(O)C(O)C1O	87.1	18.8433	632.07367:25 632.18011:25 632.18365:25 632.21558:25 632.24042:25 632.24396:25 632.2688:25 632.27942:50 632.28302:25 632.28656:25 632.29364:25 632.30072:25 632.3078:50 632.3114:50 632.31848:50 632.32202:50 632.32556:101 632.3291:25 632.33264:201 632.33618:377 632.33978:352 632.34332:201 632.34686:302 632.3504:176 632.35394:151 632.35748:75 632.36102:101 632.36462:50 632.36816:25 632.3717:25 632.66…	255.06134:126 255.07936:126 345.23193:126 408.18195:126 517.30939:126 607.20544:126 612.20844:126 632.31915:126 632.32269:126 632.32623:126 632.33331:252 632.33691:126 632.34399:378 632.35815:126 632.36169:126 633.35559:126 643.11884:126
C6H12O4	2.12318	147.067	16117.5	83829.5	[M-H]-	147.065	C6H12O4	NA			86.9	87.1023	146.58646:26 146.60184:26 146.70094:26 146.93687:51 146.94029:26 146.95056:51 146.96082:26 146.96252:26 147.02411:26 147.02582:26 147.02753:307 147.02925:283 147.03096:179 147.03267:128 147.03438:128 147.03609:129 147.03951:51 147.04123:26 147.04294:79 147.04465:52 147.04636:107 147.04807:53 147.05319:27 147.05663:54 147.05833:82 147.06004:160 147.06175:793 147.06346:2196 147.06517:4080 147.06689…	71.04187:127 71.05257:127 147.04633:127 147.05659:127 147.0583:127 147.06516:127
MANDELIC ACID	6.69432	151.039	32643.6	162872	[M-H]-	151.04	C8H8O3	Benzene and substituted derivatives	IWYDHOAUDWTVEP-UHFFFAOYNA-N	OC(C(O)=O)C1=CC=CC=C1	86.9	485.206	150.54884:440 150.55403:147 150.5575:147 150.55923:147 150.56096:147 150.56442:147 150.58174:147 150.92822:147 151.03052:147 151.03224:147 151.03398:293 151.03572:2052 151.03745:4397 151.03918:7474 151.04092:6302 151.04265:5716 151.04439:3371 151.04613:1612 151.04785:733 151.04959:293 151.05133:879 151.05305:147 151.05479:586 151.05652:293 151.05826:293 151.06:147 151.48865:147 151.54422:147 151.…	67.01695:125 106.04063:125 121.02898:253 122.02757:125 122.03381:375 122.04784:253 150.01964:125 150.02655:385 150.02827:128 150.03001:651 150.03346:128 150.76021:263 151.02885:128 151.03059:400 151.03233:276 151.03406:281 151.0358:929 151.03752:803 151.03926:1217 151.041:536 151.04446:407 151.04793:135 151.05661:128 151.30295:135 151.59293:132 152.28165:128 154.2117:125 154.40274:125 154.96429:1…
Sinapic acid	7.41412	223.061	15775.7	61969.6	[M-H]-	223.061	C11H12O5	Hydroxycinnamic acids	PCMORTLOPMLEFB-ONEGZZNKSA-N	COC1=CC(\C=C\C(O)=O)=CC(OC)=C1O	86.9	144.879	223.05083:80 223.05293:160 223.05504:1045 223.05714:2577 223.05925:3465 223.06136:4192 223.06346:1852 223.06558:1454 223.06769:961 223.06979:242 223.0719:485 223.07401:325 223.07611:489 223.07822:80 223.08665:80 223.09297:80 223.20258:80 223.22154:80 223.713:82 223.74466:80 224.02335:80 224.02545:80 224.06136:80 224.06346:480 224.06558:400 224.06769:160 224.06981:240 224.07191:160 224.07402:80 22…	53.00725:126 78.16927:126 79.0324:126 93.03323:126 93.03458:126 93.03594:126 93.03731:126 93.04003:126 109.03536:126 121.02713:382 121.02868:252 121.04266:126 121.0442:126 131.00854:126 133.02527:126 135.04428:126 135.05411:126 149.01349:126 149.01866:252 149.02211:385 149.02382:508 149.02554:126 149.02899:126 149.03244:126 149.06:126 149.70323:126 151.04935:126 163.02991:126 163.03351:126 163.04…
Isofraxidin	7.82158	221.045	37341	151191	[M-H]-	221.046	C11H10O5	7-hydroxycoumarins	HOEVRHHMDJKUMZ-UHFFFAOYSA-N	COC1=C(O)C(OC)=C2OC(=O)C=CC2=C1	86.8	234.294	221.03252:81 221.03462:125 221.03671:451 221.03882:905 221.04091:4244 221.04301:8862 221.0451:11379 221.04721:8998 221.0493:6005 221.05141:3187 221.0535:1470 221.0556:1455 221.05769:718 221.0598:859 221.06189:626 221.06398:370 221.06609:416 221.06818:417 221.07028:164 221.07237:38 221.07448:163 221.07657:120 221.07867:77 221.08076:38 221.08287:75 221.08496:75 221.08707:160 221.08916:38 221.09126:…	51.02801:126 66.35645:126 79.01984:126 90.73:126 107.00728:126 107.00874:126 107.01166:126 107.01457:126 119.0115:257 120.67349:126 132.31346:256 135.00168:129 135.00496:893 135.00659:129 135.00822:658 135.00987:268 135.01151:268 135.01807:126 135.04102:129 137.02071:126 139.00981:126 141.32674:258 144.06219:129 147.0103:126 150.03319:256 161.06143:126 162.47375:259 162.48994:258 162.98853:126 16…
Quercetin-3-O-rutinoside	6.75113	609.146	118842	430261	[M-H]-	609.146	C27H30O16	Flavonoid-3-O-glycosides	IKGXIBQEEMLURG-UHFFFAOYNA-N	CC1OC(OCC2OC(OC3=C(OC4=CC(O)=CC(O)=C4C3=O)C3=CC(O)=C(O)C=C3)C(O)C(O)C2O)C(O)C(O)C1O	86.6	1462.49	608.64801:91 608.66193:192 608.71069:197 608.99963:191 609.00311:91 609.06927:91 609.07275:189 609.11108:392 609.11456:722 609.11804:1097 609.12152:1205 609.125:1897 609.12848:3407 609.13196:7707 609.13544:14134 609.13892:24290 609.1424:27338 609.14587:27950 609.14935:26413 609.15283:19450 609.15631:9942 609.15985:9600 609.16333:6520 609.16681:3353 609.17029:3547 609.17377:3064 609.17725:2154 609…	76.40545:126 111.00822:126 117.01895:126 120.34984:126 122.03358:126 123.04256:126 145.04619:126 150.99745:126 161.02571:256 163.03906:126 167.04674:126 177.90216:126 178.99159:129 178.99725:129 179.00291:129 191.03087:129 209.03629:252 209.04443:126 209.05464:126 209.05669:126 213.55656:126 224.0856:126 224.09406:126 233.04651:126 243.02701:126 245.04822:126 255.02289:378 255.03189:126 255.04091…
Acetylleucine	5.96685	172.098	21139.5	60419.1	[M-H]-	172.096	C8H15NO3	Leucine and derivatives	WXNXCEHXYPACJF-UHFFFAOYNA-N	O=C(O)C(NC(=O)C)CC(C)C	86.5	260.29	171.99986:105 172.08684:212 172.0887:212 172.09055:212 172.09239:1069 172.09425:3819 172.0961:5629 172.09795:6820 172.09981:4359 172.10165:3925 172.1035:2021 172.10536:530 172.10721:427 172.10905:209 172.1109:216 172.11276:635 172.11461:212 172.11646:314 172.11832:209 172.12201:105 172.2368:108 172.89481:105 173.00986:105 173.02098:105 173.0247:105 173.02655:105 173.03027:209 173.03212:314 173.03…	130.08031:382 130.08353:511 130.08514:256 130.08836:126 130.08997:259 130.09158:126 130.09319:126 172.08847:126
7-hydroxy-coumarin	8.12475	161.026	13547.8	58497.9	[M-H]-	161.024	C9H6O3	7-hydroxycoumarins	ORHBXUUXSCNDEV-UHFFFAOYSA-N	OC1=CC2=C(C=C1)C=CC(=O)O2	86.5	98.4738	160.5267:24 160.52849:48 160.53027:24 161.00258:49 161.01154:74 161.01869:413 161.02048:1085 161.02228:3076 161.02406:3502 161.02585:3699 161.02765:1674 161.02943:1035 161.03122:516 161.03302:398 161.03481:147 161.03659:197 161.03839:271 161.04018:172 161.04196:50 161.04376:123 161.04555:172 161.04733:24 161.04913:71 161.05092:24 161.0527:24 161.05629:24 161.05809:24 161.06166:24 161.06346:24 161…	78.97095:125 121.99612:254 133.02367:509 133.02692:125 133.02855:259 133.03017:257 133.03505:256 161.01129:129 161.01666:520 161.01845:263 161.02023:517 161.02203:262 161.02382:130 161.0256:129 161.0274:130 161.02919:261 161.22261:129 162.16275:132 162.16994:130 162.58707:125 164.6264:125
Flavonol base + 4O, O-dHex	8.38773	447.094	6666.94	33997.7	[M-H]-	447.093	C21H20O11	Flavonoid-3-O-glycosides	OXGUCUVFOIWWQJ-UHFFFAOYNA-N	O=C2C(OC1OC(C)C(O)C(O)C1(O))=C(OC=3C=C(O)C=C(O)C2=3)C=4C=CC(O)=C(O)C=4	86.3	99.5563	447.07053:510 447.07947:255 447.08246:1274 447.08545:1019 447.08844:2038 447.09143:2038 447.09439:764 447.09738:764 447.10037:510 447.10336:255 447.10632:255 447.1123:764 447.1153:255 447.11826:255 447.12125:510 447.13617:255 447.22269:255 447.22568:255 447.23166:255 447.66144:255 447.90628:255 448.09143:255 448.09442:255 448.1004:510 448.10635:510 448.10934:510 448.12726:255 448.13025:255 448.13…	169.08116:125 177.03604:125 227.02718:125 273.06427:125 282.72632:125 300.01218:125 300.01462:125 300.01706:125 300.02927:125 300.03906:125 301.01501:125 301.02234:125 301.03214:257 301.03949:125 302.09308:125 314.23914:125 345.14288:125 447.05923:263 447.06223:125 447.07416:125 447.08011:395 447.0831:257 447.08908:125 447.09802:125 447.12189:132 447.12787:125 447.13681:125
Gly-Leu	3.96277	187.108	16714.1	103441	[M-H]-	187.109	C8H16N2O3	Peptides	DKEXFJVMVGETOO-UHFFFAOYNA-N	O=C(O)C(N=C(O)CN)CC(C)C	86.2	78.1992	186.63005:30 187.02348:63 187.02734:30 187.05243:30 187.05821:91 187.06015:30 187.06207:155 187.06401:61 187.06593:62 187.06979:30 187.07365:63 187.09296:128 187.09488:97 187.09682:318 187.09874:251 187.10068:345 187.1026:542 187.10454:1692 187.10646:3552 187.1084:4436 187.11032:3195 187.11226:1942 187.11418:1183 187.11612:768 187.11804:347 187.11998:442 187.1219:317 187.12384:478 187.12576:319 1…	73.04046:126 125.09328:126 130.08145:252 130.08307:126 130.08949:378 139.09117:126 143.11691:126 143.12029:126 143.12704:126 143.13211:126 169.08415:126 169.08598:126 187.10387:252 187.10773:126
(3R,5S)-4-[(E)-3-(3,4-dihydroxyphenyl)prop-2-enoyl]oxy-1,3,5-trihydroxycyclohexane-1-carboxylic acid	5.44703	353.087	535355	1.70924e+06	[M-H]-	353.088	C16H18O9	Quinic acids and derivatives	GYFFKZTYYAFCTR-UHFFFAOYNA-N	OC1CC(O)(CC(O)C1OC(=O)C=CC1=CC(O)=C(O)C=C1)C(O)=O	86.2	2760.42	352.6124:88 352.61505:88 352.62567:88 352.7608:88 352.85092:88 352.92776:187 352.93042:88 352.93307:263 352.93839:263 352.94366:263 352.95163:263 352.95694:313 352.95959:88 352.96222:304 352.97284:88 352.97549:88 352.97815:88 352.98608:88 352.98874:321 352.9967:232 353.0126:214 353.01791:88 353.03647:88 353.03912:88 353.04706:572 353.04971:303 353.05502:417 353.05768:476 353.06033:520 353.06299:8…	57.03497:126 58.00769:126 59.01464:126 60.99393:126 61.00055:126 61.27415:126 61.61811:126 62.38025:126 62.4962:126 62.98571:126 63.42768:126 64.81282:126 67.0179:384 67.12652:126 67.22018:126 69.17886:126 71.01338:126 79.05378:126 81.03436:126 81.0369:126 81.58781:257 81.84546:126 83.05231:126 85.0248:126 85.02611:126 85.0274:126 85.03001:263 87.01124:259 90.68975:126 93.03329:404 93.03465:663 9…
L-Leucine	1.79487	130.088	55267.6	183448	[M-H]-	130.087	C6H13NO2	Leucine and derivatives	ROHFNLRQFUQHCH-YFKPBYRVSA-N	CC(C)C[C@H](N)C(O)=O	86.1	759.129	129.62001:43 129.63446:43 129.63928:85 129.6425:43 129.65213:43 129.6666:171 129.6682:214 129.66982:256 129.67302:85 129.67464:43 129.67624:128 129.67784:43 129.68106:43 129.68427:43 129.6907:43 129.69231:43 129.99779:43 130.00261:43 130.01227:43 130.01709:43 130.02193:43 130.02353:85 130.02513:43 130.03641:85 130.03961:43 130.04123:85 130.04605:85 130.04767:555 130.04927:1153 130.05089:2093 130.…	130.07846:130 130.08008:126 130.08168:260 130.08328:130 130.0849:256 130.08812:130 130.09134:129 130.59232:129 132.51486:126
Amygdalin	5.84818	456.151	950936	4.39521e+06	[M-H]-	456.151	C20H27NO11	Cyanogenic glycosides	XUCIJNAGGSZNQT-UHFFFAOYNA-N	OCC1OC(OCC2OC(OC(C#N)C3=CC=CC=C3)C(O)C(O)C2O)C(O)C(O)C1O	86.1	25037.1	455.65643:255 455.65945:255 455.66245:509 455.66547:255 455.66849:255 455.6745:255 455.68655:509 455.69257:255 455.69559:549 455.77994:255 455.78897:255 455.79498:255 455.798:255 455.80103:255 455.81305:255 455.88538:255 455.90945:509 455.92755:255 455.93054:255 455.97275:255 455.99384:627 456.03299:255 456.03601:606 456.09326:255 456.10532:1162 456.11133:546 456.11737:339 456.12039:3648 456.1233…	55.02408:126 57.00719:257 59.01024:126 59.01241:257 59.01349:263 59.01458:262 59.01566:130 59.01674:132 59.01783:132 59.01891:136 59.01999:267 71.00974:136 71.01212:676 71.01568:394 71.01687:136 71.01806:126 71.024:136 71.02519:136 73.0297:136 75.00588:126 81.03555:126 83.01237:126 85.02732:260 85.02993:126 85.03513:126 87.00457:126 87.00852:259 87.01379:260 89.01919:134 89.02052:535 89.02318:394…
(2S)-7-[(2S,3R,4S,5S,6R)-4,5-dihydroxy-6-(hydroxymethyl)-3-[(2S,3R,4R,5R,6S)-3,4,5-trihydroxy-6-methyloxan-2-yl]oxyoxan-2-yl]oxy-2-(3,4-dihydroxyphenyl)-5-hydroxy-2,3-dihydrochromen-4-one	6.64682	577.156	798703	2.97685e+06	[M-H2O-H]-	577.156	C27H32O15	Flavonoid-7-O-glycosides	OBKKEZLIABHSGY-UHFFFAOYNA-N	CC1OC(OC2C(O)C(O)C(CO)OC2OC2=CC(O)=C3C(=O)CC(OC3=C2)C2=CC(O)=C(O)C=C2)C(O)C(O)C1O	86.1	8386.11	576.67853:188 576.69208:188 576.71924:188 576.73615:188 576.87848:453 576.89203:451 576.8988:860 576.92255:188 577.00049:188 577.07166:394 577.07843:188 577.10553:449 577.11572:398 577.11914:906 577.1225:1223 577.12592:1968 577.12927:2154 577.13269:4331 577.13605:15096 577.13947:22301 577.14282:43526 577.14624:90618 577.1496:163948 577.15302:202708 577.15643:218742 577.15979:176448 577.16321:1065…	50.09925:126 58.00468:126 59.01377:129 59.01594:387 59.01702:389 59.0192:261 59.02136:132 59.02461:132 60.91594:129 62.66607:252 67.02043:126 71.01479:258 85.02895:126 85.03156:126 88.40555:126 89.02085:126 89.02484:126 89.02884:126 91.62761:257 92.3028:126 99.46944:126 101.02481:383 102.77955:126 103.03575:257 103.03719:130 103.03862:130 103.04005:130 103.04148:264 103.04292:261 103.04721:130 10…
L-5-Oxoproline	1.37438	128.035	53130.1	363267	[M-H]-	128.035	C5H7NO3	Alpha amino acids and derivatives	ODHCTXKNWHHXJC-VKHMYHEASA-N	OC(=O)[C@@H]1CCC(O)=N1	85.8	585.642	127.60221:185 127.69467:185 127.70902:185 127.80471:185 127.80949:185 127.95789:185 127.96108:185 127.97066:374 128.01216:185 128.02972:554 128.03133:2046 128.03291:5951 128.03452:13805 128.0361:13404 128.0377:8940 128.03931:5967 128.04089:2240 128.0425:1671 128.0441:374 128.04568:2045 128.04729:1123 128.04889:564 128.05048:1302 128.05208:369 128.05367:379 128.05527:369 128.05687:185 128.05846:18…	127.62464:126 128.02983:126 128.03143:260 128.03302:386 128.03462:130 128.03781:130 128.03941:129
Salicylic acid	7.11612	137.024	72592.5	427116	[M-H]-	137.024	C7H6O3	Salicylic acids	YGSDEFSMJLZEOE-UHFFFAOYSA-N	O=C(O)C=1C=CC=CC1O	85.7	1008.34	136.57187:247 136.5834:247 136.59166:247 136.60484:247 136.97946:247 137.01909:1727 137.02075:3753 137.0224:12539 137.02405:18341 137.0257:16731 137.02736:11492 137.02901:4260 137.03065:3033 137.0323:2028 137.03397:2785 137.03561:1747 137.03726:1994 137.03891:2253 137.04057:1242 137.04222:999 137.04552:247 137.04718:494 137.17274:247 137.18431:247 137.20413:247 137.51007:247 138.01849:247 138.020…	58.03898:126 65.03578:126 65.03692:126 65.03806:265 65.04261:126 92.73157:261 92.737:523 93.02528:139 93.02664:407 93.028:139 93.02937:274 93.03072:551 93.03209:956 93.03345:548 93.03481:680 93.03617:273 93.03753:139 93.03889:135 93.04025:138 93.04161:274 93.04298:133 93.04569:139 93.04706:139 95.66338:135 96.22173:138 137.01601:129 137.02591:129 137.02757:129
Myristic acid	24.816	227.2	1646	6931.56	[M-H]-	227.202	C14H28O2	Long-chain fatty acids	TUNFSRHWOTWDNC-UHFFFAOYSA-N	CCCCCCCCCCCCCC(O)=O	85.7	19.798	226.81352:5 226.9623:5 226.99207:5 227.06647:5 227.08348:5 227.10049:5 227.10687:5 227.11537:5 227.12389:15 227.12601:30 227.12813:15 227.13026:15 227.13239:21 227.13451:10 227.14514:5 227.16216:5 227.16429:10 227.16853:5 227.1813:15 227.18343:5 227.1898:11 227.19193:20 227.19406:41 227.19618:125 227.19832:307 227.20044:430 227.20256:349 227.2047:181 227.20682:145 227.20895:52 227.21107:57 227.21…	60.74182:13 137.09677:13 139.11472:13 165.01416:13 181.07027:13 181.07407:13 181.08356:13 181.09116:13 181.10065:13 183.13612:13 183.14758:13 194.825:13 194.82893:13 209.12196:13 227.05446:13 227.15015:13 227.19693:76 227.19907:13 227.20119:38 227.20331:13 227.20544:88 227.20969:25 227.21182:13 227.22458:13 228.06122:13 228.06973:13 228.30846:13 228.43211:13 228.92926:13 230.35327:13
Petunidin-3-O-beta-glucopyranoside	7.77893	477.104	128269	495239	[M-2H]-	477.103	C22H23O12	Anthocyanidin-3-O-glycosides	CCQDWIRWKWIUKK-QKYBYQKWSA-O	COC1=CC(=CC(O)=C1O)C1=C(O[C@@H]2O[C@H](CO)[C@@H](O)[C@H](O)[C@H]2O)C=C2C(O)=CC(O)=CC2=[O+]1	85.6	1350.37	476.84473:183 476.84781:266 476.94641:84 477.00497:175 477.02347:179 477.06354:169 477.0697:94 477.07278:185 477.07587:186 477.07895:375 477.082:560 477.08508:730 477.08817:2711 477.09125:5899 477.09433:12401 477.09741:23370 477.10049:29805 477.10358:30111 477.10666:25117 477.10974:14721 477.11282:8592 477.11591:5941 477.11899:3191 477.12207:3489 477.12515:2661 477.12823:1803 477.13132:841 477.13…	106.21806:126 110.51999:126 133.0387:126 136.99303:126 143.04659:126 145.03291:126 153.01915:126 161.03854:126 164.45668:126 169.19482:126 169.20032:126 175.04221:126 177.99278:126 181.01169:126 181.0136:126 181.0174:126 187.04268:126 198.28497:252 199.03073:126 199.03471:126 200.04721:126 201.01627:126 202.0378:126 205.01285:126 215.03362:126 222.08591:126 222.0901:126 223.9908:126 227.03769:126…
Itaconic acid	3.08248	129.02	48596.7	484419	[M-H]-	129.019	C5H6O4	Branched fatty acids	LVHBHZANLOWSRM-UHFFFAOYSA-N	O=C(O)C(=C)CC(=O)O	85.5	697.542	128.60191:74 128.60352:74 128.60512:228 128.60672:74 128.60832:188 128.60992:111 128.61151:37 128.61472:37 128.61632:37 128.61792:78 128.62273:78 128.62592:78 128.62752:78 128.65633:76 129.00546:39 129.01347:395 129.01508:1321 129.01668:5516 129.01828:10167 129.01988:11286 129.02148:8681 129.02309:4362 129.02469:2373 129.02629:1860 129.02789:1052 129.0295:809 129.0311:646 129.0327:690 129.0343:68…	85.02482:126 85.02612:126 85.02742:252 85.03262:252
Hydroxyferulic acid	4.38675	209.045	254775	1.80731e+06	[M-H]-	209.045	C10H10O5	Hydroxycinnamic acids	YFXWTVLDSKSYLW-UHFFFAOYSA-N	O=C(O)C=CC1=CC(O)=C(O)C(OC)=C1	85.4	4016.23	208.57849:61 208.75174:121 208.78639:146 208.79251:61 208.80473:61 208.94748:61 208.95769:61 208.98419:152 208.99033:61 209.0148:154 209.02295:81 209.02499:152 209.02704:70 209.02908:162 209.03111:303 209.03316:157 209.0352:563 209.03723:1631 209.03928:6121 209.04132:21796 209.04335:49270 209.04539:71285 209.04744:60360 209.04947:35326 209.05151:14322 209.05356:8496 209.0556:4743 209.05763:5072 2…	57.40649:126 58.83063:256 59.01258:390 59.01366:129 59.01475:520 59.01692:259 59.02342:130 59.02776:130 59.02993:126 59.03209:126 59.33494:126 60.81125:126 79.06017:261 93.02933:135 93.03069:135 93.03205:135 93.03341:261 93.03477:400 93.0375:129 93.03886:135 93.04158:135 93.04566:126 94.01038:126 96.40863:126 98.95074:126 106.04343:135 107.04836:126 117.03282:126 119.04556:126 119.0471:252 119.04…
Syringaldehyde	7.40028	181.052	31057.9	117401	[M-H]-	181.051	C9H10O4	Methoxyphenols	KCDXJAYRVLXPFO-UHFFFAOYSA-N	COC1=CC(C=O)=CC(OC)=C1O	85.4	295.727	180.66278:120 180.79178:120 180.94357:120 180.97585:120 181.0195:244 181.03848:120 181.04228:124 181.04419:244 181.04608:1928 181.04799:4494 181.04988:7889 181.05177:8876 181.05368:6063 181.05557:2682 181.05748:1459 181.05937:851 181.06128:608 181.06317:611 181.06506:484 181.06697:488 181.06886:731 181.07077:244 181.08406:120 181.08595:120 181.19609:120 181.4792:120 181.483:120 181.53624:120 181.…	51.02695:126 52.86139:258 53.0051:126 65.03892:256 67.01313:126 67.01775:256 67.01891:129 67.02122:256 67.02237:129 67.02583:126 67.02699:129 69.00864:126 79.0185:126 79.01976:259 79.02226:129 79.02352:126 95.00867:259 95.01005:129 95.01142:259 95.01279:126 95.01692:259 95.01967:133 95.02518:133 95.02655:129 95.02792:262 95.03068:126 95.03205:126 95.68514:126 102.73621:263 102.73765:133 102.74051…
Ethylparaben	8.09225	165.056	13639.6	58653.8	[M-H]-	165.056	C9H10O3	p-Hydroxybenzoic acid alkyl esters	NUVBSKCKDOMJSU-UHFFFAOYSA-N	CCOC(C1=CC=C(C=C1)O)=O	85.4	119.749	165.0197:27 165.02513:27 165.04146:27 165.04507:57 165.04689:57 165.04871:113 165.05052:254 165.05232:1621 165.05414:3555 165.05595:3858 165.05777:3579 165.05959:2142 165.06139:1101 165.0632:709 165.06502:317 165.06683:201 165.06865:257 165.07045:229 165.07227:173 165.07408:85 165.0759:58 165.07951:57 165.08315:27 165.08496:29 165.08858:27 166.05266:27 166.05447:83 166.05629:137 166.05811:439 166…	57.97953:256 108.01216:126 108.01363:126 108.02243:126 136.00995:126 136.01323:126 141.38525:126 150.02263:256 165.04106:129 165.04468:126 165.04649:129 165.04831:129 165.05013:385 165.05374:259 165.05737:129 165.06099:129 165.06644:129 165.07732:129
Benzoic acid + 2O, O-Pen	3.91377	285.06	30360.2	189794	[M-H]-	285.06	C12H14O8	p-Hydroxybenzoic acid alkyl esters	VWQASRWQZBVNEI-UHFFFAOYNA-N	O=C(OC1OCC(O)C(O)C1(O))C=2C=CC(O)=C(O)C=2	85.3	207.862	284.76749:98 284.94849:98 285.039:101 285.04614:50 285.04852:147 285.0509:346 285.05328:1137 285.05566:3942 285.05804:7402 285.06042:9155 285.06281:6362 285.06522:3982 285.0676:2080 285.06998:1140 285.07236:796 285.07474:845 285.07712:492 285.0795:704 285.08188:547 285.08426:354 285.08664:148 285.08902:146 285.09378:102 285.09854:50 285.15573:98 285.2034:47 285.21292:48 285.37021:47 285.65155:47 …	53.0874:256 108.0153:129 108.01676:130 108.01823:262 108.01969:129 108.02116:527 108.02263:133 108.02409:257 108.02556:133 108.02702:257 108.02996:133 108.03289:133 109.04275:129 143.0327:126 151.04939:264 151.52144:257 152.00117:138 152.00291:130 152.00813:936 152.00987:1214 152.01161:798 152.01335:262 152.01509:522 152.01683:133 152.01857:133 152.02031:130 152.02379:138 152.02553:132 152.45554:…
2-Hydroxyphenylacetic acid	10.0246	151.039	13339.6	122030	[M-H]-	151.04	C8H8O3	2(hydroxyphenyl)acetic acids	CCVYRRGZDBSHFU-UHFFFAOYSA-N	OC(=O)CC1=CC=CC=C1O	85.2	190.581	150.55942:13 150.56288:28 150.56635:28 150.575:27 150.58539:27 150.96309:28 151.01857:28 151.0255:29 151.02724:15 151.03244:57 151.03416:230 151.0359:680 151.03764:2042 151.03937:3406 151.04111:3142 151.04285:2275 151.04457:1034 151.04631:447 151.04805:492 151.04977:246 151.05151:231 151.05325:230 151.05498:216 151.05672:115 151.05846:71 151.06018:100 151.06364:29 151.06538:13 151.06712:15 151.06…	92.02209:256 107.04084:130 107.0423:130 107.04522:646 107.04814:256 107.0496:130 136.0134:126 151.0372:126
Pelargonidin-3-O-glucoside	14.8388	431.098	1005105	3.67368e+06	[M-2H]-	431.098	C21H21O10	Anthocyanidin-3-O-glycosides	ABVCUBUIXWJYSE-UHFFFAOYNA-O	OCC1OC(OC2=CC3=C(O)C=C(O)C=C3[O+]=C2C2=CC=C(O)C=C2)C(O)C(O)C1O	85.1	7582.76	430.66406:175 430.66699:175 430.67871:175 430.68164:175 430.68457:175 430.6875:175 430.69043:175 430.69336:175 430.69629:350 430.70215:175 430.70508:175 430.70801:350 430.71094:175 430.71387:350 430.72266:175 430.72556:175 430.73434:175 430.73727:350 430.75485:350 430.75778:453 430.76657:175 430.78415:175 430.82806:175 430.83099:175 430.83685:175 430.84271:175 430.86029:429 430.88373:175 430.9042…	58.58518:126 62.55874:126 70.043:126 72.45705:126 73.50692:126 73.50813:126 77.24654:126 83.81538:126 86.14487:126 86.63928:126 92.95313:126 93.1859:126 93.98986:126 94.02817:126 94.17325:126 94.40479:126 94.42536:126 94.48295:126 94.98146:126 95.04335:126 95.36826:126 99.15436:126 102.95832:126 104.73259:126 116.56929:126 116.78418:252 124.00244:126 129.02351:126 134.19655:126 143.54303:126 148.…
Cucurbitacin I	15.7959	513.285	1607504	6169895	[M-H]-	513.286	C30H42O7	Cucurbitacins	NISPVUDLMHQFRQ-UHFFFAOYNA-N	CC(C)(O)C=CC(=O)C(C)(O)C1C(O)CC2(C)C3CC=C4C(C=C(O)C(=O)C4(C)C)C3(C)C(=O)CC12C	85.1	13112.9	512.81183:255 512.82458:255 512.82776:255 512.85016:255 512.87573:255 512.89166:255 512.89807:255 512.94598:509 512.95239:255 512.95557:255 512.96521:255 512.96838:255 512.97156:509 513.05145:255 513.06427:255 513.06744:255 513.07703:255 513.09302:255 513.1026:255 513.125:509 513.13135:255 513.13776:592 513.14417:255 513.15692:255 513.16016:509 513.16974:255 513.17932:255 513.1889:2337 513.19208:…	58.34453:126 59.01464:252 62.52633:126 66.91053:126 68.23623:126 71.61751:126 72.99123:126 73.78293:126 75.32159:126 76.77966:126 79.05256:126 84.71289:126 85.03396:126 86.21029:126 88.03031:126 94.08557:126 97.04134:126 103.51019:126 104.77151:126 105.21391:258 108.15625:126 111.04845:126 111.08116:126 112.46246:126 113.06028:126 113.06178:126 117.32298:258 121.10804:126 131.67172:256 131.76402:…
3-Methyladipic acid	6.2245	159.066	13530.3	42755.5	[M-H]-	159.066	C7H12O4	Medium-chain fatty acids	SYEOWUNSTUDKGM-UHFFFAOYNA-N	O=C(O)CCC(C)CC(=O)O	85	157.749	158.90047:107 158.90402:107 159.02855:107 159.06058:107 159.06236:1070 159.06415:2674 159.06592:4064 159.0677:3530 159.06947:2995 159.07126:1177 159.07304:1070 159.07481:214 159.0766:642 159.07838:214 159.08015:107 159.08194:749 159.08371:214 159.08549:107 159.09084:107 159.40956:107 159.44341:107 159.51468:107 159.6769:107 160.06224:107 160.06581:214 160.0676:321 160.06938:107 160.07117:214 160.…	97.06759:256 115.07332:384 115.07938:129 115.08089:128 115.08543:129 115.08997:254 141.05673:126 141.06345:126 159.05495:126 159.06207:126 159.06563:126 159.07097:126
3-Hydroxy-3-methylglutaric acid	1.91103	161.046	119124	397708	[M-H]-	161.046	C6H10O5	Hydroxy fatty acids	NPOAOTPXWNWTSH-UHFFFAOYSA-N	O=C(O)CC(O)(C)CC(=O)O	84.9	1781.65	160.54639:72 160.54817:59 160.55353:29 160.55531:29 160.5589:29 160.58214:29 160.59286:29 160.62148:29 160.64294:29 160.9471:65 160.97395:29 160.97574:75 160.97754:75 161.01155:133 161.02408:69 161.02766:39 161.03304:39 161.03482:127 161.03662:302 161.03841:728 161.04019:3141 161.04199:12345 161.04378:33017 161.04556:39948 161.04736:27539 161.04915:14211 161.05093:7856 161.05273:3233 161.05452:23…	55.06067:126 56.39623:269 56.85597:264 56.86023:259 56.86448:281 57.02739:155 57.03165:155 57.03272:143 57.03378:1049 57.03485:1905 57.03592:1165 57.03698:1423 57.03804:580 57.03911:424 57.04018:138 57.04124:155 57.04444:138 57.04551:155 57.04657:143 57.05936:316 57.24069:133 57.29301:155 57.30476:126 57.42659:126 57.66848:259 57.73172:126 57.75531:264 59.01236:138 59.01344:714 59.01453:275 59.01…
Pantothenate	4.03377	218.103	15515.8	82055.2	[M-H]-	218.103	C9H17NO5	Secondary alcohols	GHOKWGTUZJEAQD-ZETCQYMHSA-N	CC(C)(CO)[C@@H](O)C(O)=NCCC(O)=O	84.8	369.699	217.8284:84 218.02211:82 218.02628:41 218.03461:41 218.03877:41 218.04295:41 218.05336:85 218.05545:84 218.07628:84 218.0867:85 218.08879:43 218.09296:84 218.09503:86 218.09712:637 218.0992:1749 218.10129:3407 218.10338:4077 218.10545:3446 218.10754:2429 218.10962:1015 218.11171:852 218.11378:426 218.11588:428 218.11797:462 218.12004:211 218.12213:252 218.12421:85 218.12837:43 218.13046:82 218.32…	71.04666:256 88.03819:259 88.04481:129 88.04877:126 88.05275:126 99.04043:126 111.00819:252 116.06844:259 145.61082:126 146.07259:130 146.0743:130 146.076:126 146.07771:260 146.08112:513 146.08282:385 146.08453:126 146.08624:126 146.08965:129 146.09306:259 147.8429:126 157.04175:126 157.05235:129 157.05412:126 171.13435:126 172.09735:126 218.09584:129 218.11876:130 218.12292:126 218.125:126 219.0…
Vitexin	6.9843	431.097	37263.1	134687	[M-H]-	431.098	C21H20O10	Flavonoid 8-C-glycosides	SGEWCQFRYRRZDC-VPRICQMDSA-N	OC[C@H]1O[C@H]([C@H](O)[C@@H](O)[C@@H]1O)C1=C(O)C=C(O)C2=C1OC(=CC2=O)C1=CC=C(O)C=C1	84.8	279.585	430.62253:45 430.72797:90 430.80118:45 430.82751:45 430.83044:45 430.86267:45 430.88318:93 430.92123:45 430.95053:45 430.95932:45 430.96225:94 431.0062:45 431.02963:45 431.05014:45 431.06186:94 431.06772:137 431.07065:143 431.07358:141 431.07651:192 431.07944:239 431.08237:286 431.0853:1616 431.08823:2682 431.09116:6238 431.09409:8289 431.09702:10201 431.09995:7523 431.10287:4883 431.1058:2877 43…	59.01374:126 109.74104:126 114.9995:126 123.04436:126 132.04448:126 149.05171:126 149.06206:126 149.07066:126 159.05176:126 161.01875:126 161.03845:126 161.04561:126 163.04466:126 163.10773:126 164.16359:126 179.04463:126 179.06351:126 179.07106:126 179.09938:126 179.11449:126 183.04277:126 190.04749:126 191.03885:126 191.1071:126 205.08549:126 205.11984:252 205.12793:126 205.12994:126 205.13602:…
2-[4-[3-[3,4-dihydroxy-4-(hydroxymethyl)oxolan-2-yl]oxy-4,5-dihydroxy-6-(hydroxymethyl)oxan-2-yl]oxyphenyl]-7-hydroxy-2,3-dihydrochromen-4-one	7.12297	549.159	1.52027e+06	6.65519e+06	[M-H]-	549.161	C26H30O13	Flavonoid O-glycosides	FTVKHUHJWDMWIR-UHFFFAOYNA-N	OCC1OC(OC2=CC=C(C=C2)C2CC(=O)C3=C(O2)C=C(O)C=C3)C(OC2OCC(O)(CO)C2O)C(O)C1O	84.8	15124.3	548.65985:255 548.66315:255 548.67303:509 548.69287:255 548.69946:255 548.70282:255 548.70941:255 548.72595:255 548.74243:509 548.77222:255 548.7821:255 548.94409:672 548.95068:255 548.98047:255 548.98376:631 548.99036:255 548.99371:255 549.00031:632 549.01355:255 549.02014:628 549.02673:255 549.05652:255 549.06311:255 549.08295:255 549.0929:674 549.10938:255 549.11273:255 549.11932:1076 549.1226…	54.80679:126 55.78674:259 59.01152:126 61.01941:126 74.68751:126 80.71603:126 82.13051:126 82.13306:126 89.02342:126 89.86811:126 91.01672:126 98.50215:126 103.53612:126 110.95488:257 112.47752:126 112.485:126 119.04561:129 119.04715:256 119.04869:386 119.05023:130 119.05177:261 119.05485:126 119.05639:140 119.05947:263 119.66528:130 119.70387:126 122.36599:263 131.04112:257 131.04919:126 134.579…
Kaempferol-3-Glucoside-3''-Rhamnoside	7.61543	593.149	25790.2	106228	[M-H]-	593.151	C27H30O15	Flavonoid-3-O-glycosides	YFPYXTNSQOUHPS-NIILUQFKSA-N	C[C@@H]1O[C@@H](O[C@H]2[C@H](O)[C@@H](CO)O[C@@H](OC3=C(OC4=CC(O)=CC(O)=C4C3=O)C3=CC=C(O)C=C3)[C@@H]2O)[C@H](O)[C@H](O)[C@H]1O	84.8	403.137	592.89185:25 592.9021:25 592.96741:25 593.00867:52 593.02582:53 593.0705:25 593.08423:52 593.08765:25 593.09796:103 593.11169:54 593.11517:55 593.11859:28 593.12201:81 593.12549:137 593.12891:380 593.13232:542 593.1358:1363 593.13922:2365 593.14264:4725 593.14612:5171 593.14954:8122 593.15295:6596 593.15637:5548 593.15985:3781 593.16327:2470 593.16669:1672 593.17017:1361 593.17358:935 593.177:457…	111.00979:256 183.04834:126 187.10419:126 202.3947:126 223.10452:126 237.11133:256 284.02518:126 284.02994:130 284.03232:903 284.0347:394 284.03946:129 284.04184:129 284.12506:258 285.02954:267 285.03192:261 285.0343:267 285.03668:392 285.03906:393 285.04144:782 285.04382:672 285.0462:269 285.04858:128 285.05096:390 285.05338:129 285.05814:268 285.06528:128 286.4415:130 291.15311:266 303.01309:12…
Chrysin	10.8646	253.05	10503.4	64470.8	[M-H]-	253.051	C15H10O4	Flavones	RTIXKCRFFJGDFG-UHFFFAOYSA-N	OC1=CC(O)=C2C(=O)C=C(OC2=C1)C1=CC=CC=C1	84.8	106.646	252.83688:19 252.89972:39 252.99171:39 253.00967:39 253.02988:20 253.03436:19 253.03661:20 253.03885:97 253.04109:215 253.04333:512 253.04559:1133 253.04784:1876 253.05008:2380 253.05232:2155 253.05457:1450 253.05681:593 253.05905:522 253.06129:239 253.06354:140 253.06578:177 253.06804:120 253.07028:140 253.07253:140 253.07477:98 253.07701:19 253.0815:20 253.08823:19 253.1017:40 253.10394:39 253.…	51.07647:126 96.72184:126 99.54095:126 116.92738:126 117.03115:126 117.03573:126 117.37025:126 133.02859:126 135.00664:256 135.01976:263 207.06819:258 207.10474:126 208.04594:126 250.67249:267 253.03481:126 253.03705:126 253.03929:126 253.04153:256 253.04378:413 253.04602:266 253.04828:690 253.05052:681 253.05276:281 253.05501:266 253.05725:1094 253.06398:140 253.06622:256 253.14255:132 254.08629…
Licoricesaponin G2	15.4547	837.39	355647	1161961	[M-H]-	837.391	C42H62O17	Triterpene saponins	WBQVRPYEEYUEBQ-UHFFFAOYNA-N	CC12CCC(C)(CC1C1=CC(=O)C3C4(C)CCC(OC5OC(C(O)C(O)C5OC5OC(C(O)C(O)C5O)C(O)=O)C(O)=O)C(C)(CO)C4CCC3(C)C1(C)CC2)C(O)=O	84.8	5569.34	836.89166:136 836.90393:136 836.97736:136 836.98553:136 837.00598:136 837.02637:409 837.03455:314 837.09985:273 837.12842:136 837.1366:273 837.14478:136 837.15698:136 837.18964:136 837.19781:136 837.22229:136 837.23047:299 837.24274:136 837.25903:136 837.26721:338 837.27539:136 837.29584:136 837.29987:136 837.30396:136 837.32031:340 837.33258:299 837.33661:413 837.34479:986 837.34888:631 837.3529…	50.61555:126 60.27417:126 75.23331:126 80.9314:126 113.02412:126 114.96744:126 163.32379:126 163.32921:126 175.02322:126 175.02509:126 175.02695:126 187.75899:126 187.76866:126 189.62544:126 193.03497:252 193.03694:126 221.01251:126 231.12488:126 237.34827:126 239.92021:126 242.45108:126 247.12219:126 267.061:126 275.05884:256 287.19196:126 289.04565:126 289.05048:126 289.05527:126 292.60925:126 …
Gallic acid	2.24335	169.013	143018	788362	[M-H]-	169.014	C7H6O5	Gallic acids	LNTHITQWFMADLM-UHFFFAOYSA-N	OC(=O)C1=CC(O)=C(O)C(O)=C1	84.7	1490.65	168.91434:99 168.99503:51 169.00053:51 169.00237:115 169.0042:111 169.00604:394 169.00787:1863 169.0097:7221 169.01154:20677 169.01338:38458 169.01521:38178 169.01704:23262 169.01888:12471 169.02071:7732 169.02255:3920 169.02438:2841 169.02621:2690 169.02805:1360 169.02989:1932 169.03172:1276 169.03355:845 169.03539:517 169.03722:235 169.03906:224 169.04272:93 169.05006:46 169.06841:46 169.07025:…	51.02395:126 51.02798:126 53.00718:126 55.0188:126 57.03698:126 67.0201:126 67.02241:126 68.55232:126 68.8283:126 69.03448:509 69.03682:256 79.01605:130 79.01856:260 79.02232:130 79.02357:129 79.02483:126 79.02734:260 79.02985:257 80.0264:126 81.03427:126 95.01287:126 95.01838:126 96.74397:126 97.70393:126 107.01019:257 107.01457:252 123.0065:126 123.60972:267 124.01006:268 124.0132:267 124.01791…
Liquiritin	7.33262	417.118	1.90336e+06	9080694	[M-H]-	417.119	C21H22O9	Flavonoid O-glycosides	DEMKZLAVQYISIA-UHFFFAOYNA-N	OCC1OC(OC2=CC=C(C=C2)C2CC(=O)C3=C(O2)C=C(O)C=C3)C(O)C(O)C1O	84.4	10384.9	416.64569:255 416.65146:255 416.65436:255 416.6774:509 416.68027:255 416.6889:509 416.70331:509 416.71194:255 416.72058:255 416.73212:255 416.74652:509 416.74939:509 416.75229:255 416.75516:1528 416.75803:1528 416.76093:255 416.76379:1783 416.76666:509 416.76956:1821 416.77243:764 416.77533:1019 416.7782:255 416.78107:509 416.78397:255 416.78683:255 416.78973:255 416.7926:509 416.79837:255 416.80…	50.87608:126 51.14212:126 60.18896:126 62.26003:126 64.65623:126 82.37102:265 82.97398:126 86.49879:126 87.8266:126 88.45847:126 88.58856:126 88.61646:126 88.71078:126 88.80649:126 88.81979:126 88.9568:126 89.18984:126 89.28181:126 89.36315:126 89.41785:126 89.52061:126 89.55399:126 89.62744:126 89.65149:126 89.89212:126 89.89613:126 90.17193:126 90.25099:126 90.35692:126 90.43204:126 90.44949:12…
Hydroxysuberic acid	6.239	189.077	30266.4	98271.1	[M-H]-	189.077	C8H14O5	Medium-chain hydroxy acids and derivatives	ARJZZFJXSNJKGR-UHFFFAOYNA-N	O=C(O)CCCCC(O)CC(=O)O	84.3	467.04	189.05328:197 189.05522:602 189.05716:99 189.0591:200 189.06297:200 189.0688:300 189.07074:1495 189.07268:5147 189.07462:6295 189.07655:7717 189.07851:5983 189.08044:3633 189.08238:2624 189.08432:1205 189.08626:604 189.0882:408 189.09015:1107 189.09209:913 189.09402:1005 189.09596:603 189.0979:303 189.09984:406 189.10567:197 189.10954:99 189.11731:99 189.38129:99 189.49782:99 189.53667:99 190.044…	85.06503:126 99.07405:126 99.07686:126 99.07826:260 99.07967:126 99.08107:126 99.08247:126 113.05559:126 115.03246:126 126.67804:126 127.07059:126 127.07218:252 127.07378:126 127.07854:386 127.09127:641 129.04887:260 129.05048:133 129.05208:795 129.05368:516 129.05528:260 129.0585:263 129.0601:134 129.06171:399 129.06331:134 129.06491:134 129.07132:129 129.55588:126 129.86119:126 130.63412:126 14…
9Z,12Z-Linoleic acid	29.2969	279.231	3055.88	14060.6	[M-H]-	279.233	C18H32O2	Lineolic acids and derivatives	OYHQOLUKZRVURQ-HZJYTTRNSA-N	CCCCC\C=C/C\C=C/CCCCCCCC(O)=O	84.3	22.4736	278.97827:16 278.99243:16 279.11969:16 279.13855:16 279.16214:16 279.19513:16 279.21872:16 279.22107:49 279.22345:98 279.2258:179 279.22815:359 279.2305:684 279.23288:554 279.23523:538 279.23758:244 279.23993:163 279.24231:65 279.24466:49 279.24701:81 279.24936:33 279.25174:33 279.25409:65 279.25644:65 279.25879:16 279.26117:33 279.26352:16 279.80139:16 279.87927:16 279.88162:16 279.96661:16 279.…	98.94767:63 100.93793:63 117.7664:63 163.07323:63 261.22046:63 279.08435:63 279.12677:63 279.17157:63 279.19513:63 279.21872:63 279.22107:63 279.22342:63 279.2305:126 279.23288:126 279.23523:126 279.23758:126 279.23993:63 279.24466:126 279.24701:126 279.24936:126 279.80844:63 280.56894:63
Licoricesaponin H2	14.6359	821.396	31751.8	246060	[M-H]-	821.396	C42H62O16	Triterpene saponins	LPLVUJXQOOQHMX-UHFFFAOYNA-N	CC1(C)C(CCC2(C)C1CCC1(C)C2C(=O)C=C2C3CC(C)(CCC3(C)CCC12C)C(O)=O)OC1OC(C(O)C(O)C1OC1OC(C(O)C(O)C1O)C(O)=O)C(O)=O	84.2	514.135	821.27026:60 821.27429:60 821.27832:60 821.28644:60 821.29047:60 821.29852:60 821.30261:60 821.31067:60 821.3147:60 821.31879:184 821.34302:123 821.35114:248 821.35516:307 821.35919:126 821.36322:312 821.36731:376 821.37134:1186 821.37537:1518 821.37939:2021 821.38348:3611 821.38751:6156 821.39154:7361 821.39557:7989 821.39966:7026 821.40369:4701 821.40771:3999 821.41174:2789 821.41583:2343 821.4…	239.10591:126 279.12225:126 287.50546:126 331.12552:126 351.0238:126 351.04233:126 351.05289:126 354.76639:126 359.20773:126 390.1142:126 460.92752:126 460.94266:126 460.96387:126 460.96689:126 461.22745:126 483.17267:126 501.3475:126 555.78436:126 599.23926:126 641.09235:126 645.38654:126 653.23517:272 703.15509:126 716.29602:126 728.12634:126 739.90778:126 757.30664:126 759.36597:126 759.39709:…
(6,6-Dimethylbicyclo[3.1.1]hept-2-yl)methyl 6-O-[(2R,3R,4R)-3,4-dihydroxy-4-(hydroxymethyl)tetrahydro-2-furanyl]-beta-D-glucopyranoside	13.564	493.226	38084.3	222021	[M+FA-H]-	493.229	C21H36O10	Terpene glycosides	RSKTWDAINBIMPD-UHFFFAOYNA-N	[H]C12CC([H])(C(COC3OC(COC4OCC(O)(CO)C4O)C(O)C(O)C3O)CC1)C2(C)C	84.1	396.922	492.96643:9 492.97583:9 492.98209:9 492.98523:9 493.00717:9 493.02908:9 493.04163:9 493.05103:17 493.06042:9 493.06357:9 493.07297:17 493.07922:9 493.08862:9 493.09177:17 493.09802:9 493.10117:17 493.10428:9 493.10742:26 493.11057:34 493.11368:9 493.11682:9 493.12308:26 493.12622:9 493.12936:26 493.13248:26 493.13562:26 493.13876:26 493.14502:17 493.14816:26 493.15128:9 493.15442:17 493.15756:17 …	62.56208:126 101.02039:126 113.01678:126 125.02574:126 161.04192:126 161.0437:252 161.04549:126 161.04907:261 161.05624:126 161.06161:126 188.95193:126 191.05045:259 191.05824:126 233.06166:126 239.77383:126 265.40112:256 275.77301:126 314.14893:256 315.16507:129 315.17007:133 315.17258:266 315.17511:532 315.17761:261 315.18011:129 315.18262:270 315.18512:530 315.18762:412 315.19012:262 315.19263…
L-(+)-Arginine	1.18557	173.106	8946.31	33992.2	[M-H]-	173.104	C6H14N4O2	L-alpha-amino acids	ODKSFYDXXFIFQN-BYPYZUCNSA-N	N[C@@H](CCCNC(N)=N)C(O)=O	83.9	205.039	172.88507:25 172.88692:25 172.88878:25 172.89064:50 172.90176:25 172.90363:25 172.95186:25 172.95372:25 172.95558:25 172.95743:100 172.95929:50 172.97041:25 172.98898:50 172.99083:25 172.99269:50 172.99455:325 172.9964:125 172.99826:100 173.00011:25 173.00197:25 173.00383:125 173.00568:175 173.00754:624 173.0094:674 173.01125:603 173.01311:150 173.01495:75 173.01682:153 173.01868:77 173.09291:26 …	96.9645:256 113.07334:126 131.07126:126 131.07611:256 131.07773:126 131.07933:511 131.08095:252 131.08257:256 131.08418:129 131.08742:129 131.09549:126 131.09872:126 131.14397:126 134.77524:129 136.92958:126 136.93784:126 154.89697:126 154.99356:126 156.06694:126 173.04607:129
trans-Cinnamic acid	3.08965	147.045	11622.2	63483.8	[M-H]-	147.045	C9H8O2	Cinnamic acids	WBYWAXJHAXSJNI-UHFFFAOYSA-N	OC(=O)C=CC1=CC=CC=C1	83.9	63.6257	146.57275:74 146.58299:37 146.93683:37 146.94025:37 146.94196:37 146.94366:76 147.01552:37 147.02921:190 147.03091:39 147.03947:420 147.04118:694 147.04289:2265 147.0446:4352 147.04631:3014 147.04802:2003 147.04973:1048 147.05145:586 147.05316:273 147.05487:234 147.05658:541 147.05829:154 147.06:115 147.06171:190 147.06343:231 147.06514:149 147.06685:37 147.06856:79 147.07027:74 147.07368:37 147.…	103.05556:126
C21H32O10	5.3702	443.192	84697.1	254700	[M-H]-	443.192	C21H32O10	NA			83.9	373.235	442.78787:85 442.90665:85 443.06403:85 443.06702:85 443.07294:85 443.07593:85 443.07889:85 443.08185:171 443.08484:171 443.0878:171 443.09076:171 443.09375:85 443.09671:171 443.09967:85 443.10562:171 443.10858:256 443.11157:427 443.11453:180 443.11749:171 443.12048:85 443.12344:85 443.1264:264 443.12939:85 443.13235:182 443.13531:261 443.13831:85 443.14423:348 443.15018:178 443.15314:266 443.1561…	55.0178:256 59.01132:256 59.0124:126 59.01348:129 59.01566:385 63.07413:129 71.01092:129 71.01211:129 71.01449:126 71.01687:256 71.01806:126 71.02162:126 73.0285:126 73.03332:260 83.01109:126 83.01751:126 83.67703:126 85.02602:256 85.02992:126 85.03252:126 89.01653:130 89.01785:260 89.02052:130 89.02185:129 89.02318:257 89.02718:126 89.0285:129 89.03117:126 89.22831:126 94.07174:126 95.00874:259 …
gamma-Glutamylleucine	4.95922	259.129	8345.81	23347.4	[M-H]-	259.13	C11H20N2O5	Dipeptides	MYFMARDICOWMQP-UHFFFAOYNA-N	O=C(O)C(N=C(O)CCC(N)C(=O)O)CC(C)C	83.8	91.9476	258.79941:33 259.02646:100 259.02872:33 259.03781:67 259.04007:67 259.04462:33 259.04691:67 259.04916:33 259.05371:33 259.06281:33 259.06506:33 259.06961:33 259.07187:67 259.07416:200 259.07642:166 259.0787:133 259.08096:100 259.08322:133 259.08551:133 259.08777:67 259.09006:67 259.09232:33 259.0946:168 259.09686:100 259.09912:100 259.10141:67 259.10596:203 259.10822:205 259.11047:103 259.11276:6…	73.04679:126 73.05282:126 101.07293:126 104.05935:126 111.01134:258 127.62656:126 128.02696:132 128.02855:126 128.03175:647 128.03494:132 128.03653:126 128.03813:257 128.04132:132 128.04771:126 128.05251:399 128.10519:387 128.72717:256 130.07861:130 130.08022:135 130.08183:391 130.08505:534 130.08665:789 130.08827:777 130.09309:135 130.09471:398 130.10275:135 131.08794:141 131.47755:126 131.95525…
cis-Aconitate	8.32123	173.008	7658.5	35880	[M-H]-	173.009	C6H6O6	Tricarboxylic acids and derivatives	GTZCVFVGUGFEME-IWQZZHSRSA-N	OC(=O)C\C(=C\C(O)=O)C(O)=O	83.7	95.6281	173.00415:294 173.00601:1175 173.00787:1616 173.00972:1175 173.01158:1322 173.01344:881 173.01529:441 173.01901:147 173.02086:294 173.02272:147 173.02457:294 173.02643:294 173.02829:441 173.03014:294 173.032:147 173.08211:147 173.14523:147 173.23993:147 173.89241:147 173.91473:147 174.00964:147 174.01337:147 174.10086:147 174.12692:147 174.80157:147 174.95831:147 175.03297:294 175.05165:147 175.0…	85.00652:126
Isorhamnetin-3-glucoside	8.49657	477.101	19028.4	87366.5	[M-H]-	477.104	C22H22O12	Flavonoid-3-O-glycosides	CQLRUIIRRZYHHS-UHFFFAOYNA-N	O=C1C(OC2OC(CO)C(O)C(O)C2O)=C(OC=3C=C(O)C=C(O)C13)C=4C=CC(O)=C(OC)C4	83.7	198.762	476.66327:86 476.7341:86 476.84811:86 476.97751:86 477.01758:86 477.07306:86 477.08539:344 477.08847:604 477.09155:948 477.09464:1982 477.09772:3795 477.1008:4839 477.10388:4667 477.10696:3448 477.11005:1297 477.11313:1127 477.11621:872 477.11929:430 477.12238:430 477.12546:346 477.12854:602 477.13162:258 477.1347:344 477.13779:258 477.14087:172 477.14703:86 477.15012:86 477.16553:344 477.17477:1…	179.05577:126 198.03049:126 242.02283:126 243.0182:126 243.02261:252 243.02701:252 244.03326:126 250.09435:126 257.04349:126 269.17029:126 270.01587:126 271.01376:126 271.0184:126 271.02536:126 271.03699:126 271.93903:126 273.03369:126 285.04153:126 285.0463:126 285.0582:256 286.03815:126 286.04767:126 286.07394:385 298.16962:257 300.02658:126 314.02136:126 314.02637:126 314.02887:130 314.03387:2…
AcetylPhenylalanine	6.24667	206.083	121384	409957	[M-H]-	206.082	C11H13NO3	Phenylalanine and derivatives	CBQJSKKFNMDLON-UHFFFAOYNA-N	O=C(O)C(NC(=O)C)CC1=CC=CC=C1	83.5	2755.02	205.98228:96 206.02075:198 206.05722:203 206.06126:197 206.06329:107 206.06531:107 206.06734:114 206.06937:416 206.0714:107 206.07341:934 206.07544:4287 206.07747:9866 206.0795:27981 206.08151:30875 206.08354:31955 206.08557:17204 206.0876:10315 206.08961:5241 206.09164:3338 206.09367:3823 206.0957:2247 206.09772:2167 206.09975:1626 206.10178:1075 206.10381:746 206.10582:537 206.10785:114 206.109…	58.02692:126 58.028:130 58.02908:130 58.03337:130 58.03552:126 58.03767:130 58.03875:126 58.18718:130 58.3024:126 58.30348:126 58.33688:126 70.03219:126 70.03573:256 72.00956:126 72.01675:126 77.03814:126 77.04062:126 77.04805:257 91.04742:130 91.05011:126 91.05145:126 91.0528:130 91.05684:129 91.05819:658 91.06088:129 91.9138:129 96.0112:126 103.05258:378 103.05402:126 103.06118:143 119.05302:13…
Formononetin	16.2839	267.066	29553.6	96425.6	[M-H]-	267.066	C16H12O4	4'-O-methylisoflavones	HKQYGTCOTHHOMP-UHFFFAOYSA-N	COC1=CC=C(C=C1)C1=COC2=C(C=CC(O)=C2)C1=O	83.5	164.473	266.6716:213 267.05191:213 267.05423:213 267.05652:639 267.05884:2131 267.06113:2131 267.06345:6394 267.06577:7459 267.06805:6394 267.07037:3197 267.07266:2344 267.07498:1918 267.07727:426 267.07959:1705 267.08191:426 267.0842:639 267.08652:213 267.08881:852 267.09113:213 267.09341:213 267.1257:213 267.13031:213 267.1557:213 267.1626:213 267.40482:213 267.40714:213 267.47867:213 267.53635:213 267…	86.21962:125 86.22355:125 86.22486:125 91.02081:125 95.0517:125 132.01373:125 132.0186:125 132.02022:250 132.03642:125 135.00366:125 135.00531:134 135.0135:125 157.02269:125 166.50769:256 167.04523:125 173.05051:125 180.11116:125 195.02821:125 195.03413:130 195.0361:261 195.03807:130 195.04201:125 195.04596:256 195.04793:125 196.04234:253 196.04431:130 199.7301:125 208.04228:125 208.04433:125 208…
Palmitic acid	26.6702	255.232	54920.8	266666	[M-H]-	255.233	C16H32O2	Long-chain fatty acids	IPCSVZSSVZVIGE-UHFFFAOYSA-N	CCCCCCCCCCCCCCCC(O)=O	83.5	354.115	254.79082:17 254.93047:17 254.93498:17 254.94624:17 254.96426:17 254.9913:17 255.00256:17 255.00932:17 255.03636:17 255.04312:35 255.04538:17 255.04988:17 255.06566:17 255.0927:17 255.10397:35 255.12651:37 255.16031:60 255.16257:17 255.16933:80 255.17159:17 255.17609:37 255.17834:79 255.19412:17 255.20088:72 255.2099:65 255.21216:22 255.21442:185 255.21666:176 255.21892:106 255.22118:167 255.2234…	89.60594:126 213.0168:126 235.20558:126 254.40154:126 254.46906:267 254.89462:267 255.10191:267 255.2146:140 255.21686:281 255.21912:281 255.22137:843 255.22362:702 255.22588:1259 255.22813:978 255.23039:970 255.23264:702 255.23489:138 255.23715:416 255.24617:140 255.26195:138
C16H20O10	6.17183	371.096	190331	586599	[M-H]-	371.097	C16H20O10	NA			83.3	2847.36	370.74835:169 370.85431:82 370.87604:82 370.87875:82 370.8978:165 370.90594:82 370.93039:82 370.93582:82 370.94672:82 370.94943:82 370.95486:82 370.97659:82 370.98203:82 370.98474:82 371.0065:165 371.01193:165 371.01465:180 371.02823:82 371.04453:165 371.04999:165 371.0527:165 371.05542:350 371.05814:165 371.06085:363 371.06628:250 371.069:299 371.07172:286 371.07443:862 371.07715:477 371.07986:1…	57.03726:126 59.01264:385 59.01698:126 59.01806:129 59.01915:126 59.0224:129 59.02457:252 59.02565:129 67.01923:262 69.00312:256 71.00999:129 71.01118:129 71.01237:385 71.01476:259 71.01594:129 75.00371:129 75.00738:133 75.0086:129 75.00982:1300 75.01104:133 75.01348:133 75.01593:133 77.0372:261 77.03844:259 77.03968:129 77.04092:132 77.04215:265 77.04587:129 77.04711:129 81.03584:262 83.01523:12…
Hydroxysebacic acid	7.41412	217.106	48900.4	177063	[M-H]-	217.108	C10H18O5	Medium-chain hydroxy acids and derivatives	OQYZCCKCJQWHIE-UHFFFAOYNA-N	O=C(O)CCCCCCC(O)CC(=O)O	83.2	367.999	216.82779:80 216.83818:80 216.84026:163 216.84233:162 216.89844:80 217.01482:240 217.01898:167 217.05016:165 217.0564:167 217.07927:80 217.08342:164 217.09381:80 217.0959:84 217.09798:251 217.10005:419 217.10213:2095 217.10422:8325 217.10629:12532 217.10837:11707 217.11044:8239 217.11253:6369 217.11461:2901 217.11668:1449 217.11876:1448 217.12085:1104 217.12292:1023 217.125:1179 217.12708:672 217…	75.94855:126 85.02995:126 98.03057:126 123.07848:126 127.11197:126 130.33759:258 137.08841:257 137.09996:126 137.10492:257 137.10658:256 143.11029:261 153.08681:126 155.09398:130 155.09924:135 155.10275:792 155.10452:780 155.10803:783 155.11154:135 155.1133:392 155.12384:399 155.12561:159 166.78957:135 170.55707:265 170.5755:258 171.09003:130 171.09186:132 171.0974:829 171.09924:695 171.10109:109…
Dodecylbenzenesulfonic acid	20.9495	325.184	4767.44	19725	[M-H]-	325.184	C18H30O3S	Benzenesulfonic acids and derivatives	KWXICGTUELOLSQ-UHFFFAOYSA-N	CCCCCCCCCCCCC1=CC=C(C=C1)S(O)(=O)=O	83.2	33.0455	324.97241:5 324.99277:5 325.00549:10 325.01059:15 325.01566:5 325.02075:11 325.02328:10 325.05383:5 325.064:10 325.06653:5 325.07419:5 325.07672:11 325.09708:16 325.10217:5 325.13522:11 325.14032:10 325.14285:10 325.15814:5 325.16321:5 325.16577:22 325.1683:21 325.17084:48 325.1734:172 325.17593:327 325.1785:635 325.18103:1177 325.18356:1209 325.18613:966 325.18866:686 325.19119:376 325.19376:193…	59.01471:13 63.90735:13 114.18832:13 115.43104:13 117.03282:13 119.04095:13 119.06096:13 145.95857:13 155.08722:13 163.00137:13 172.16055:13 182.99883:13 183.00264:13 183.00455:13 183.00645:50 183.00836:50 183.01027:50 183.01218:38 183.0141:63 183.01601:38 183.02173:25 183.02745:25 183.02936:13 184.00992:13 184.01183:25 184.01375:13 184.01566:25 184.01758:13 184.01949:25 184.02141:38 184.02332:25…
Eleutheroside E	6.2095	787.266	55431.3	175210	[M+FA-H]-	787.267	C34H46O18	Lignan glycosides	FFDULTAFAQRACT-UHFFFAOYNA-N	COC1=CC(=CC(OC)=C1OC1OC(CO)C(O)C(O)C1O)C1OCC2C1COC2C1=CC(OC)=C(OC2OC(CO)C(O)C(O)C2O)C(OC)=C1	83	1121.39	786.81494:82 786.84265:82 787.16327:82 787.16724:165 787.17511:82 787.17908:247 787.18304:165 787.19891:82 787.20679:82 787.21075:82 787.21472:598 787.21869:258 787.22266:90 787.22662:606 787.23053:600 787.2345:263 787.23846:1251 787.24243:1511 787.2464:2736 787.25037:3682 787.25433:6096 787.2583:10574 787.26221:14781 787.26617:19087 787.27014:14548 787.27411:11056 787.27808:10126 787.28204:6472 …	52.62694:126 62.62127:126 145.1738:259 156.791:126 165.0451:258 166.02357:126 166.02539:126 166.02721:126 167.03958:126 181.04192:126 181.04382:126 183.77455:126 218.71962:126 273.61929:126 275.03781:126 293.08249:126 323.81534:126 325.48563:126 333.50964:126 333.51224:126 338.73495:126 339.09601:126 353.09384:126 353.11505:126 354.12064:126 371.09729:126 375.44254:126 385.11374:126 385.11929:126…
9-Trans-Palmitelaidic acid	25.3292	253.216	1583.31	7560.38	[M-H]-	253.217	C16H30O2	Long-chain fatty acids	SECPZKHBENQXJG-BQYQJAHWSA-N	CCCCCC\C=C\CCCCCCCC(O)=O	83	16.869	252.94942:5 253.0347:5 253.03694:5 253.03918:5 253.05042:5 253.05714:5 253.10428:5 253.11102:5 253.12:5 253.1402:15 253.14244:5 253.14694:10 253.14919:5 253.15591:21 253.15816:10 253.19633:10 253.19858:10 253.20082:5 253.20755:31 253.20979:47 253.21205:182 253.21429:329 253.21654:429 253.21878:335 253.22102:210 253.22327:84 253.22551:62 253.22777:58 253.23001:47 253.23225:5 253.2345:21 253.23674:…	89.32044:13 116.93053:13 127.0708:13 136.98621:13 139.90642:13 179.05968:13 185.0737:13 185.34251:13 189.33038:13 235.20776:13 237.04201:13 251.21367:13 253.19896:13 253.2012:25 253.20346:13 253.20795:63 253.21019:25 253.21243:38 253.21468:126 253.21692:76 253.21918:63 253.22366:13 253.22815:13 253.23938:13 253.53136:13 253.78754:13 253.89769:13 254.22154:13 254.34529:13 254.34979:13 768.87469:13…
D-(+)-Malic acid	1.23773	133.015	216680	2.32373e+06	[M-H]-	133.014	C4H6O5	Beta hydroxy acids and derivatives	BJEPYKJPYRNKOW-UWTATZPHSA-N	O[C@H](CC(O)=O)C(O)=O	82.9	2493.59	132.58107:83 132.58269:348 132.58432:250 132.58594:501 132.58755:334 132.58919:167 132.59081:417 132.59244:354 132.59731:83 132.60056:182 132.61194:83 132.61681:83 132.61844:259 132.63306:178 132.77773:83 132.80536:181 132.83138:185 132.98103:83 132.98428:191 133.00218:306 133.00381:196 133.00706:288 133.0087:1892 133.01031:9050 133.01195:31835 133.01358:56063 133.0152:57251 133.01683:38530 133.0…	59.01115:256 59.01224:129 59.01549:385 70.7886:272 70.79097:269 70.79572:298 71.00957:480 71.01077:916 71.01196:2658 71.01314:1736 71.01433:3053 71.01552:986 71.01671:650 71.0179:928 71.01909:626 71.02028:169 71.02146:480 71.02265:507 71.02503:498 71.0286:169 71.36433:146 71.6256:260 72.69592:169 72.98855:134 72.98975:555 72.99096:1018 72.99216:164 72.99337:329 72.99458:914 72.99578:164 72.99699:…
Lactic acid	1.43538	89.0251	6067.94	35417	[M-H]-	89.0244	C3H6O3	Alpha hydroxy acids and derivatives	JVTAAEKCZFNVCJ-UWTATZPHSA-N	C[C@@H](O)C(O)=O	82.9	89.163	88.53053:165 88.53318:165 88.73643:165 88.74174:165 88.79092:165 88.90929:165 88.98781:165 89.02109:165 89.02242:329 89.02375:1482 89.02509:1976 89.02641:823 89.02775:1317 89.02908:165 89.03041:329 89.03174:329 89.03307:165 89.0344:165 89.03574:165 89.03706:165 89.04372:165 89.07301:165 89.12229:165 89.33688:165 89.9862:165 90.02636:165 90.02904:165 90.1134:165 90.15359:165 90.16029:165 90.33186:…	89.0232:125
Itaconic acid (Not validated)	1.9572	129.02	153908	569855	[M-H]-	129.019	C5H6O4	Branched fatty acids	LVHBHZANLOWSRM-UHFFFAOYSA-N	O=C(O)C(=C)CC(=O)O	82.9	2090.22	128.59079:36 128.60199:301 128.60359:145 128.60519:108 128.60678:145 128.60838:281 128.60999:72 128.61159:36 128.61319:145 128.61479:145 128.61639:36 128.61958:36 128.62119:36 128.6292:80 128.63559:36 128.6644:36 128.69:36 128.76045:86 128.88216:86 128.95906:166 128.98149:36 128.9911:82 129.00873:94 129.01033:90 129.01193:49 129.01353:727 129.01514:4120 129.01674:15670 129.01834:35907 129.01994:4…	84.75443:263 84.7947:264 85.02352:271 85.02483:136 85.02612:539 85.02743:674 85.02872:1359 85.03003:813 85.03263:264 85.03523:138 85.03654:132 85.36082:136 85.79939:133 85.84122:138 86.07276:126 88.59514:126 129.01859:258 140.4543:126
C8H8O3	5.23872	151.039	44568.7	184881	[M-H]-	151.039	C8H8O3	NA			82.9	663.168	150.55212:210 150.55385:145 150.55559:430 150.56598:144 151.02339:73 151.03033:151 151.03207:217 151.0338:655 151.03554:2712 151.03728:8620 151.039:13885 151.04074:12364 151.04247:7222 151.0442:4346 151.04594:2286 151.04767:1845 151.04941:1248 151.05115:1109 151.05287:579 151.05461:517 151.05635:510 151.05807:440 151.05981:288 151.06155:75 151.06502:75 151.41727:69 151.54578:69 151.55446:69 151.6…	108.03427:126 151.03719:126 151.04585:126
Adenosine 3'-monophosphate	2.00437	346.054	16566.2	76407.8	[M-H]-	346.056	C10H14N5O7P	Ribonucleoside 3'-phosphates	LNQVTSROQXJCDD-KQYNXXCUSA-N	NC1=C2N=CN([C@@H]3O[C@H](CO)[C@@H](OP(O)(O)=O)[C@H]3O)C2=NC=N1	82.8	322.706	345.8649:123 346.01974:123 346.03024:123 346.03812:123 346.04074:123 346.04337:247 346.04599:494 346.04861:987 346.05124:3578 346.05386:4688 346.05649:2221 346.05911:3208 346.06174:2221 346.06436:864 346.06699:864 346.06961:494 346.07486:987 346.07748:370 346.08011:123 346.08536:247 346.08798:123 346.09848:123 346.10898:123 346.11948:123 346.12735:123 346.15097:123 346.15625:123 346.15887:370 346…	78.95847:129 78.95972:129 78.96223:129 96.96902:126 111.0127:126 115.0886:126 124.04787:126 128.02844:129 128.03163:126 128.03322:259 128.03642:129 129.10353:126 132.7554:129 132.76515:263 133.42929:126 133.61679:126 134.04608:252 134.05098:126 134.05424:260 134.63972:126 142.9147:258 165.11391:126 165.12297:261 186.15971:265 210.99315:135 210.99519:814 210.99724:936 210.99928:809 211.00134:814 2…
3'-O-Methylguanosine	2.95248	296.098	3461.62	17402.8	[M-H]-	296.1	C11H15N5O5	Purine nucleosides	UYARPHAXAJAZLU-UHFFFAOYNA-N	N=C1N=C(O)C=2N=CN(C2N1)C3OC(CO)C(OC)C3O	82.7	84.4619	295.80392:14 295.82333:14 295.85004:14 296.00296:29 296.00537:14 296.01022:14 296.01266:58 296.01511:43 296.01752:43 296.01996:14 296.02237:29 296.02722:14 296.03207:14 296.03452:14 296.03696:14 296.03937:29 296.04181:14 296.04422:14 296.05151:14 296.05392:14 296.05637:14 296.05878:14 296.06122:44 296.06366:14 296.06607:14 296.07092:14 296.07336:30 296.07578:74 296.07822:30 296.08063:89 296.08307…	88.03956:126 131.03775:126 133.01402:126 150.03503:126 150.04195:126 150.04369:252 150.04541:257 150.05232:126 164.04774:126 174.06514:126 191.05624:126 296.06345:126 296.0683:126 296.08044:126 296.095:391 296.112:130
5,7-dihydroxy-2-(4-hydroxyphenyl)-8-[3,4,5-trihydroxy-6-(hydroxymethyl)oxan-2-yl]-6-(3,4,5-trihydroxyoxan-2-yl)chromen-4-one	6.0695	563.138	179076	551463	[M-H]-	563.141	C26H28O14	Flavonoid 8-C-glycosides	OVMFOVNOXASTPA-UHFFFAOYNA-N	OCC1OC(C(O)C(O)C1O)C1=C2OC(=CC(=O)C2=C(O)C(C2OCC(O)C(O)C2O)=C1O)C1=CC=C(O)C=C1	82.7	2117.82	562.64197:100 562.64862:100 562.71893:202 562.7323:100 562.73901:100 562.74573:100 562.74908:199 562.76245:100 562.76917:203 562.78589:100 562.95325:100 562.98676:215 562.99005:213 563.00684:100 563.0202:100 563.02356:100 563.03693:100 563.07715:434 563.0838:100 563.09052:199 563.09387:221 563.09723:100 563.10059:123 563.10388:112 563.10724:553 563.1106:425 563.11395:670 563.11731:1390 563.12067:…	67.02722:126 85.70801:126 89.02736:126 89.42587:126 98.62675:126 98.92404:126 117.03585:126 117.04195:126 125.02575:126 129.01543:126 130.02385:126 134.26022:126 163.00311:126 175.00465:126 187.0386:126 187.04054:126 197.05684:126 197.06873:126 197.08853:126 199.71986:126 201.08208:126 205.04901:126 210.04733:126 216.15422:126 221.0419:126 221.04399:126 234.91125:126 235.06267:126 235.72075:126 2…
Pimelic acid	5.90352	159.066	10683.4	30066.9	[M-H]-	159.066	C7H12O4	Medium-chain fatty acids	WLJVNTCWHIRURA-UHFFFAOYSA-N	O=C(O)CCCCCC(=O)O	82.6	127.639	159.0302:242 159.06044:242 159.06223:1450 159.06401:3384 159.06578:4351 159.06757:2417 159.06935:2659 159.07112:967 159.07291:725 159.07468:483 159.07646:1209 159.07825:483 159.0818:242 159.08359:242 159.08536:725 159.19572:242 159.23132:242 159.58762:242 159.96216:242 160.07281:242 160.3425:242 160.44257:242 161.02036:242 161.16005:242 162.02277:242	95.04713:252 95.04989:252 95.05126:126 97.06052:126 97.06609:126 97.06747:126 115.07625:126 115.59145:126 141.06001:126 159.04778:126 159.06201:126 159.06914:126 159.07091:126
Malonyltryptophan	6.90963	289.082	36336.4	140025	[M-H]-	289.081	C14H14N2O5	N-acyl-alpha amino acids	OVEAWSPZRGBTSS-UHFFFAOYNA-N	O=C(O)CC(=O)NC(C(=O)O)CC2=CNC=1C=CC=CC=12	82.6	536.655	288.88504:47 288.98819:97 289.00018:47 289.00497:98 289.03134:95 289.03375:47 289.03616:47 289.03854:96 289.04095:95 289.05533:197 289.05774:50 289.06253:50 289.06735:52 289.06973:52 289.07214:598 289.07452:1487 289.07693:4343 289.07935:7733 289.08173:10156 289.08414:8474 289.08652:6140 289.08893:2913 289.09134:1749 289.09372:946 289.09613:753 289.09851:395 289.10092:302 289.10333:452 289.10571:4…	58.02909:126 72.01198:259 72.04311:126 72.0479:126 74.01935:385 74.02177:511 74.02299:133 74.0242:259 74.02663:266 74.02785:133 98.02218:256 98.02637:264 98.02776:129 98.03754:256 98.04034:264 116.02888:261 116.0304:129 116.03345:261 116.03497:263 116.038:135 116.03953:135 116.04256:135 116.04561:132 116.04713:126 116.04865:126 116.05016:129 116.05168:267 116.05473:135 116.05929:135 116.33305:135…
Homogenentisic acid	6.59782	167.035	7661.81	33257.2	[M-H]-	167.035	C8H8O4	2(hydroxyphenyl)acetic acids	IGMNYECMUMZDDF-UHFFFAOYSA-N	OC(=O)CC1=CC(O)=CC=C1O	82.4	111.217	167.02539:171 167.02721:342 167.02904:171 167.03268:1367 167.0345:2392 167.03633:854 167.03815:854 167.03998:513 167.04179:342 167.04362:342 167.04544:342 167.04727:171 167.05092:171 167.06004:171 167.07463:171 167.58751:171 168.028:171 168.02983:171 168.03349:342 168.03532:171 168.03714:171 168.03897:171 168.04446:171 169.03178:171 169.05013:171 169.08499:171 171.06493:171 171.06677:513 171.0686…	65.04271:125 105.02746:125 121.03056:125 122.02603:125 123.02872:125 123.0381:125 123.0428:125
5-O-Caffeoylquinic acid methyl ester	6.78763	367.1	11827.8	65729.6	[M-H]-	367.103	C17H20O9	Quinic acids and derivatives	MZNIJRAPCCELQX-UHFFFAOYNA-N	COC(=O)C1(O)CC(O)C(O)C(C1)OC(=O)C=CC1=CC(O)=C(O)C=C1	82.2	81.6503	367.03537:82 367.05698:82 367.06238:165 367.0813:82 367.08673:82 367.08942:82 367.09213:494 367.09482:658 367.09753:1811 367.10025:2140 367.10294:3045 367.10565:2304 367.10834:1564 367.11105:82 367.11377:741 367.11646:494 367.11917:494 367.12186:247 367.12457:165 367.12997:411 367.13269:82 367.13538:165 367.13809:82 367.14078:165 367.14349:82 367.14621:82 367.1489:247 367.15161:82 367.1543:82 367…	111.04681:126 134.04106:126 135.04103:252 135.04431:126 135.04758:126 135.05579:126 137.02567:126 155.01495:126 161.02562:126 161.03458:126 163.04077:256 163.0714:126 163.075:257 163.08401:126 179.02734:130 179.03113:126 179.03302:257 179.0349:257 179.03868:515 179.04057:388 179.05756:256 189.07784:129 209.0484:256 233.12608:264 279.08411:384 279.08646:256 321.1546:257 367.07977:129 367.08521:126…
Ferulic acid	7.50077	193.052	54331.4	230235	[M-H]-	193.051	C10H10O4	Hydroxycinnamic acids	KSEBMYQBYZTDHS-UHFFFAOYSA-N	O=C(O)C=CC1=CC=C(O)C(OC)=C1	82.2	805.209	192.94965:30 192.99277:30 192.99472:130 192.99669:30 192.99864:30 193.00061:30 193.01236:67 193.02217:30 193.02805:65 193.03001:64 193.03197:68 193.03394:103 193.03589:100 193.03784:134 193.03981:306 193.04176:341 193.04373:967 193.04568:3897 193.04765:9350 193.04961:13726 193.05157:14414 193.05353:10024 193.0555:4929 193.05745:3113 193.05942:1809 193.06137:893 193.06334:996 193.06529:911 193.067…	106.03342:125 106.12207:253 107.04851:125 121.02906:250 132.01862:125 132.02185:125 133.01752:125 133.02077:259 133.0224:128 133.02403:511 133.02565:256 133.02892:253 133.03053:561 133.0338:128 133.03542:128 134.02673:259 134.02837:134 134.03:687 134.03163:859 134.03326:988 134.0349:1856 134.03653:859 134.03816:697 134.03979:442 134.04143:258 134.04469:253 134.04796:138 134.04959:433 134.05122:13…
4-hydroxy-7-methyl-2-[2-[3,4,5-trihydroxy-6-(hydroxymethyl)oxan-2-yl]oxypropan-2-yl]-2,3-dihydrofuro[3,2-g]chromen-5-one	11.5392	483.148	71264.3	364568	[M+FA-H]-	483.151	C21H26O10	Furanochromones	KHWKLNXMSVVKCH-UHFFFAOYNA-N	CC1=CC(=O)C2=C(O1)C=C1OC(CC1=C2O)C(C)(C)OC1OC(CO)C(O)C(O)C1O	82.2	858.447	482.6767:19 482.74179:38 482.74799:19 482.90921:19 482.91852:19 482.94644:19 482.95883:19 482.99603:19 483.00845:19 483.05185:19 483.06427:19 483.06735:19 483.07047:19 483.07666:45 483.10458:63 483.10767:37 483.11078:126 483.11389:96 483.11697:39 483.12009:74 483.1232:189 483.12628:407 483.12939:479 483.13248:1008 483.13559:1659 483.1387:2987 483.14178:6764 483.1449:12235 483.14801:17310 483.1510…	59.01682:126 71.01577:126 71.01934:126 85.03003:126 89.02995:126 101.02742:126 101.03735:126 102.45915:126 107.03365:256 118.94388:126 119.03468:128 119.03777:515 119.03931:129 120.32201:261 161.04541:126 165.86531:126 167.24741:252 167.24924:126 179.05766:252 179.06709:126 179.06898:126 179.07275:126 206.30554:257 215.0437:126 217.04707:261 217.05746:265 225.43091:256 238.10744:265 257.06381:129…
Dihydrokaempferol	9.7135	287.056	3930	21759.9	[M-H]-	287.056	C15H12O6	Flavanonols	PADQINQHPQKXNL-UHFFFAOYNA-N	OC1C(OC2=CC(O)=CC(O)=C2C1=O)C1=CC=C(O)C=C1	82.1	46.3038	286.7594:13 286.77133:13 286.88605:26 286.93622:26 287.04379:27 287.04617:92 287.04858:198 287.05096:555 287.05334:769 287.05576:879 287.05814:689 287.06052:569 287.06293:302 287.06531:252 287.06769:147 287.0701:67 287.07248:14 287.07489:40 287.07727:67 287.07965:52 287.08206:26 287.08444:13 287.08682:39 287.08923:13 287.09161:39 287.09399:13 287.09879:13 287.10596:13 287.10834:13 287.11313:13 28…	65.00616:126 101.09276:126 125.01945:126 125.02103:252 125.02261:126 138.01697:126 155.04501:126 177.05264:126 177.0564:126 177.0639:126 178.99734:126 180.00302:126 199.06839:126 215.06448:126 215.17624:126 240.27223:126 240.59602:126 241.10403:126 243.10844:126 243.56845:126 259.05396:126 259.06305:252 259.06534:252 259.0676:126 259.08575:260 269.07541:126 287.04367:126 287.04605:126 287.05084:3…
Luteolin-7-O-glucoside	15.4547	447.092	17507.4	52981.8	[M-H]-	447.093	C21H20O11	Flavonoid-7-O-glycosides	PEFNSGRTCBGNAN-UHFFFAOYNA-N	OCC1OC(OC2=CC(O)=C3C(=O)C=C(OC3=C2)C2=CC(O)=C(O)C=C2)C(O)C(O)C1O	82.1	265.299	446.69525:136 447.06812:136 447.07108:136 447.07407:273 447.07706:136 447.08005:682 447.08301:1773 447.086:2865 447.08899:4229 447.09198:5457 447.09494:3547 447.09793:2455 447.10092:1228 447.10391:1091 447.10687:955 447.10986:818 447.11285:136 447.11584:273 447.1188:273 447.1218:409 447.12479:409 447.12778:273 447.13672:136 447.13971:136 447.16656:136 447.16956:136 447.17551:136 447.18445:136 447…	173.1207:126 185.07545:259 213.06612:126 223.04976:126 223.06239:126 223.07083:126 223.07925:256 242.02066:126 248.10353:126 251.1375:126 256.04013:256 256.04239:126 257.03903:126 273.10837:126 281.04419:259 281.04654:256 281.25:259 281.26419:260 283.07498:126 284.1062:257 284.95108:258 285.03207:130 285.03445:394 285.03683:1054 285.03922:392 285.0416:395 285.04398:789 285.04636:132 285.04874:133…
Vanillin	7.6411	151.041	5209.06	21718.5	[M-H]-	151.04	C8H8O3	Methoxyphenols	MWOOGOJBHIARFG-UHFFFAOYSA-N	O=CC1=CC=C(O)C(OC)=C1	82	71.1333	150.56087:51 151.02002:25 151.03043:51 151.03389:51 151.03563:331 151.03735:1076 151.03909:1788 151.04082:1815 151.04256:892 151.0443:742 151.04602:280 151.04776:229 151.0495:152 151.05122:129 151.05296:77 151.0547:204 151.05643:51 151.05817:101 151.05991:51 151.06337:25 151.07378:51 151.0755:152 151.07724:76 151.07898:76 151.08418:25 151.09111:25 151.09631:25 151.87259:25 151.99608:25 152.01869:…	136.01344:126 136.01509:126 136.01674:126 136.48119:126 151.07195:126
Pygenic acid B b	19.2769	487.344	1419	5193.22	[M-H]-	487.343	C30H48O5	Triterpenoids	JXSVIVRDWWRQRT-VULHWTOISA-N	C[C@@H]1CC[C@@]2(CC[C@]3(C)C(=CC[C@@H]4[C@@]5(C)CC(O)C(O)C(C)(CO)C5CC[C@@]34C)[C@@H]2[C@H]1C)C(O)=O	82	9.29923	486.86096:5 486.86719:10 486.8703:5 486.87653:5 486.87964:5 486.89209:10 486.89832:5 486.90143:10 486.91077:5 486.91388:5 486.97305:5 486.99484:5 486.99796:5 487.26578:5 487.26889:5 487.272:10 487.2876:15 487.29382:5 487.30316:5 487.30627:10 487.30939:10 487.3125:5 487.31561:10 487.31873:15 487.32184:25 487.32495:15 487.32806:20 487.33118:133 487.33432:174 487.33743:237 487.34055:335 487.34366:34…	146.96945:25 265.96466:25 303.41132:25 303.41379:25 351.84888:25 425.22348:25 441.27863:25 441.30234:25 473.70703:25 485.72513:25 486.86392:25 487.29056:25 487.31546:25 487.31857:25 487.32169:25 487.32791:25 487.33417:50 487.33728:101 487.34039:76 487.34351:76 487.34662:25 487.34973:50 487.35284:50 487.35596:76 487.35907:25 487.36218:25 487.3653:50 487.37463:50 487.38089:25 487.72046:25 488.10068…
Stearic acid	28.2798	283.263	120899	731308	[M-H]-	283.264	C18H36O2	Long-chain fatty acids	QIQXTHQIDYTFRH-UHFFFAOYSA-N	CCCCCCCCCCCCCCCCCC(O)=O	81.9	545.865	282.84003:66 282.88513:33 282.897:33 282.95395:33 282.97058:66 282.98956:33 283.00854:33 283.0228:33 283.02518:33 283.03702:66 283.04178:69 283.07501:33 283.07977:66 283.10352:33 283.10825:71 283.11774:66 283.13437:66 283.14862:33 283.17471:33 283.19373:33 283.19611:33 283.22223:33 283.22458:85 283.22696:33 283.22934:71 283.23172:79 283.2341:69 283.23645:166 283.24121:99 283.24359:175 283.24597:4…	165.08485:419 165.08849:125 173.95343:125 178.73119:125 282.34427:276 282.349:417 283.18179:301 283.24115:151 283.24353:151 283.24829:924 283.25067:1275 283.25302:1308 283.2554:2166 283.25778:2694 283.26016:2491 283.26254:1516 283.26489:2042 283.26727:2045 283.26965:1342 283.27203:327 283.27676:327 283.27914:151 283.28152:176 283.43115:176 283.67349:125 283.90405:151 283.91357:125 283.94211:125 2…
Adenosine 3':5'-cyclicmonophosphate	1.79487	328.045	64517.9	224397	[M-H]-	328.045	C10H12N5O6P	3',5'-cyclic purine nucleotides	IVOMOUWHDPKRLL-KQYNXXCUSA-N	NC1=C2N=CN([C@@H]3O[C@@H]4COP(O)(=O)O[C@H]4[C@H]3O)C2=NC=N1	81.7	1408.38	327.54895:43 327.55661:93 327.94232:43 327.94745:43 327.96021:43 327.98065:85 327.98831:43 328.00876:89 328.01645:199 328.02155:181 328.02411:99 328.02664:333 328.02921:423 328.03177:279 328.03433:1619 328.03687:5274 328.03943:10061 328.04199:15901 328.04456:18822 328.04709:14354 328.04965:8695 328.05222:4911 328.05478:3614 328.05731:2240 328.05988:1478 328.06244:1289 328.065:1255 328.06754:851 3…	84.01038:126 84.14882:126 85.13667:126 85.14709:126 99.11203:126 99.9256:277 103.02543:126 107.0292:283 107.03503:126 107.03649:126 107.03796:126 107.76176:291 117.8507:286 133.6216:289 134.03783:156 134.03946:514 134.04109:1446 134.04272:4592 134.04437:7049 134.04601:7609 134.04764:4739 134.04927:3998 134.0509:2492 134.05254:867 134.05417:829 134.0558:653 134.05743:321 134.05907:174 134.0607:487…
Salicylic alcohol	7.74377	123.046	18142.9	78218	[M-H]-	123.045	C7H8O2	Benzyl alcohols	CQRYARSYNCAZFO-UHFFFAOYSA-N	OC=1C=CC=CC1CO	81.7	458.239	122.66884:138 122.8455:68 123.02071:68 123.03793:68 123.03949:136 123.04105:549 123.04262:2008 123.04418:3532 123.04575:5674 123.04732:5187 123.04888:1803 123.05045:1381 123.05201:834 123.05357:415 123.05515:347 123.05671:551 123.05827:347 123.05984:207 123.06453:70 123.07079:68 123.08018:70 123.62867:68 124.00548:68 124.01334:68 124.01491:68 124.01648:68 124.03377:68 124.04319:136 124.04476:68 1…	62.0199:125 65.00172:125 121.02125:125 121.0259:125 121.63981:125 122.03072:125 122.03227:125 122.03383:127 122.03695:380 122.0463:125 123.03968:125 123.04281:257 123.04594:125 123.0475:128 123.0522:125 124.85556:125 228.98283:125 228.99138:125 229.09601:125 229.10028:127 229.20494:125 229.21349:125 229.4528:125 229.94464:125 230.19075:125 231.54996:125 231.76901:125 233.44104:125 233.54669:125 2…
Feruloyl Lactate	5.66735	281.068	9396.19	32152.7	[M-H]-	281.065	C13H14O7	NA	ZWAYKTOAUPIGML-HWKANZRONA-N	COC1=CC=C(\C=C\C(=O)OCC(O)C(O)=O)C=C1O	81.6	135.875	281.03003:132 281.05368:132 281.05841:264 281.06076:1189 281.06314:1981 281.06549:2510 281.06787:2378 281.07022:1189 281.0726:1189 281.07495:528 281.07733:264 281.08679:132 281.08914:132 281.09152:132 281.09387:132 281.09625:132 281.0986:264 281.10098:132 281.11282:132 281.11517:264 281.11755:264 281.1199:132 281.12228:132 281.12701:132 281.12936:132 281.13409:132 281.13882:132 281.14594:132 281.…	52.31124:125 119.04413:125 134.02666:250 134.03156:250 134.03319:129 134.03482:129 134.03647:129 134.0381:129 134.03973:125 135.32349:125 147.05336:129 149.05344:125 149.05688:125 149.06551:125 150.03522:125 163.12035:125 174.0504:125 177.04523:256 178.0134:125 178.01529:125 178.01904:256 178.02094:125 178.02281:256 178.0247:513 178.02658:387 178.03035:130 185.87119:125 191.06029:261 193.03908:12…
Coumaroyl Hexoside	6.36448	325.092	41112.3	154936	[M-H]-	325.092	C15H18O8	Hydroxycinnamic acid glycosides	DSNCQKUYZOSARM-UHFFFAOYNA-N	O=C(OC1OC(CO)C(O)C(O)C1(O))C=CC2=CC=C(O)C=C2	81.5	183.522	324.61115:255 325.04346:255 325.04855:255 325.06381:255 325.07907:509 325.08163:764 325.08417:2292 325.08673:3311 325.08926:7386 325.0918:11207 325.09436:6622 325.09689:9679 325.09943:3821 325.10199:1783 325.10452:764 325.10706:764 325.10962:764 325.11215:764 325.11472:509 325.11725:255 325.11978:255 325.12488:255 325.15286:255 325.16812:255 325.37427:255 325.5397:255 325.56516:255 325.83765:255 …	118.66861:126 118.67014:126 119.04548:126 119.04702:638 119.04855:263 119.05009:775 119.05164:257 119.05471:254 119.05625:259 119.06087:261 119.06395:128 119.06857:267 119.34432:126 149.09805:262 161.04723:263 163.02287:136 163.02827:129 163.03188:133 163.03368:273 163.03548:406 163.03728:680 163.03908:1232 163.04088:791 163.04268:929 163.04448:268 163.0535:271 165.05768:134 166.83347:136 168.409…
Heptadecanoic acid	27.1976	269.247	2313.19	17294.8	[M-H]-	269.249	C17H34O2	Long-chain fatty acids	KEMQGTRYUADPNZ-UHFFFAOYSA-N	CCCCCCCCCCCCCCCCC(O)=O	81.5	12.7352	268.94119:13 268.99905:6 269.00366:6 269.00598:6 269.0083:13 269.01294:6 269.01987:6 269.02219:6 269.02451:6 269.03607:6 269.03839:13 269.04071:58 269.043:58 269.04532:78 269.04764:52 269.04996:13 269.05228:13 269.0546:6 269.05692:13 269.06152:6 269.08237:19 269.08469:6 269.08929:13 269.09857:6 269.10089:19 269.11014:6 269.19809:6 269.20505:13 269.20737:52 269.20969:149 269.21198:111 269.21429:65…	92.92718:25 133.02542:25 168.72328:25 170.76375:25 182.03996:25 195.14034:25 197.1817:25 201.24025:25 201.99754:25 208.83858:25 224.05617:25 225.0605:25 227.0291:25 232.60747:25 232.67418:25 254.05058:25 269.03159:25 269.03391:25 269.05011:50 269.05936:25 269.20288:25 269.20981:25 269.21213:50 269.21909:25 269.22372:25 269.22601:25 269.23529:25 269.23993:50 269.24225:176 269.24454:126 269.24686:5…
Cyanidin	16.8787	285.037	5076.56	22491.8	[M-2H]-	285.04	C15H11O6	7-hydroxyflavonoids	VEVZSMAEJFVWIL-UHFFFAOYSA-O	OC1=CC2=[O+]C(=C(O)C=C2C(O)=C1)C1=CC(O)=C(O)C=C1	81.4	34.2827	284.92746:99 284.98462:99 285.02988:99 285.03226:394 285.03464:394 285.03702:1183 285.03943:986 285.04181:887 285.04419:1084 285.04657:197 285.04895:591 285.05133:296 285.05847:296 285.06085:99 285.06323:99 285.06561:197 285.07275:99 285.07513:99 285.08945:99 285.11328:99 285.17044:197 285.1752:99 285.20142:99 285.2038:99 285.20618:296 285.36826:99 285.51605:197 285.51843:99 286.03366:197 286.036…	155.04848:125 155.10469:125 158.91818:125 183.04456:263 195.16789:125 197.06081:259 201.04408:125 211.0526:125 223.02243:125 227.10345:125 227.37996:125 255.16945:125 284.03012:264 285.00113:125 285.02496:134 285.02734:138 285.02972:412 285.0321:541 285.03448:1076 285.03687:403 285.03925:827 285.04163:134 285.04401:276 285.04639:276 285.05115:277 285.05591:134 285.0607:264 285.14407:139 285.20602…
E-3,4,5'-Trihydroxy-3'-glucopyranosylstilbene	7.29178	405.116	1.22347e+06	4951380	[M-H]-	405.119	C20H22O9	Stilbene glycosides	PERPNFLGJXUDDW-CUYWLFDKSA-N	OC[C@H]1O[C@@H](OC2=CC(\C=C\C3=CC(O)=C(O)C=C3)=CC(O)=C2)[C@H](O)[C@@H](O)[C@@H]1O	81.3	11137.5	404.72754:463 404.73038:231 404.75024:231 404.78146:231 404.7843:231 404.78717:463 404.79285:1156 404.79568:231 404.80136:694 404.8042:694 404.80704:231 404.80988:231 404.81271:947 404.83826:231 404.85529:231 404.8638:463 404.86664:231 404.88651:231 404.90073:550 404.90356:231 404.91492:463 404.92059:231 404.92343:231 404.92911:231 404.93478:463 404.95181:231 404.95465:231 404.96887:231 404.97455…	52.35923:126 56.83076:126 56.83501:126 58.64905:126 61.70031:126 61.70142:126 62.11106:126 78.49422:126 82.95355:126 84.30579:126 85.2711:126 85.47057:126 85.73165:126 86.10177:126 86.11093:126 86.45825:126 86.96014:126 87.01015:126 89.82004:126 93.03215:252 93.03624:252 94.92107:126 95.01594:126 96.54039:126 98.36223:126 101.02196:256 101.02763:126 109.02683:129 109.02831:256 109.03125:126 109.0…
FA 18:1+3O	15.965	329.231	717205	3.5063e+06	[M-H]-	329.231	C18H34O5	Long-chain fatty acids	MDIUMSLCYIJBQC-UHFFFAOYNA-N	O=C(O)CCCCCCCC(O)C=CC(O)C(O)CCCCC	81.3	4449.98	328.7348:165 328.78085:165 328.80389:330 328.85251:165 328.86017:165 328.88577:165 328.8909:165 328.96765:165 328.97021:165 328.98044:165 329.0726:330 329.0777:165 329.08026:165 329.09052:165 329.09308:165 329.09818:165 329.10074:165 329.11099:165 329.1366:352 329.14682:395 329.14938:165 329.15195:165 329.15451:165 329.15707:165 329.15961:389 329.16217:165 329.16473:330 329.18011:532 329.18777:36…	58.01303:125 60.43211:125 61.16372:125 65.19048:125 71.05499:255 71.06094:125 74.37795:125 85.02741:125 88.87955:125 88.89286:125 99.07277:129 99.07417:129 99.07558:252 99.07839:386 99.09103:127 101.8075:125 107.8849:125 109.06346:125 112.40257:125 113.46115:125 115.98644:125 117.52475:125 121.09557:125 121.09711:125 122.6829:125 123.08018:254 123.39501:125 124.24754:125 124.24911:257 125.05251:1…
5,7-dihydroxy-2-[4-hydroxy-3-[(2S,3R,4S,5S,6R)-3,4,5-trihydroxy-6-(hydroxymethyl)oxan-2-yl]oxyphenyl]-3-methoxychromen-4-one	9.98332	477.1	24242.9	122636	[M-H]-	477.104	C22H22O12	Flavonoid O-glycosides	VUGZODBTVLLVFQ-UHFFFAOYNA-N	COC1=C(OC2=CC(O)=CC(O)=C2C1=O)C1=CC(OC2OC(CO)C(O)C(O)C2O)=C(O)C=C1	81	254.393	476.71204:14 476.7182:28 476.72128:14 476.73361:14 476.7644:14 476.8168:14 476.85684:14 476.86301:30 476.86609:28 476.89691:29 476.93387:14 476.96469:14 476.97702:14 476.9801:14 477.00784:29 477.01709:14 477.05096:14 477.05405:14 477.05713:86 477.06021:14 477.06329:55 477.06638:30 477.06946:47 477.07254:64 477.07562:60 477.0787:59 477.08179:122 477.08487:280 477.08795:521 477.09103:1296 477.09412…	61.99086:126 121.02882:126 124.01489:126 136.98615:126 137.02412:126 137.02744:126 145.03264:126 147.04634:126 163.08594:126 180.00862:126 203.04356:126 208.00328:126 213.78755:126 216.04008:126 216.05046:257 217.84396:256 268.32135:126 273.07794:126 273.40213:256 300.01672:130 300.01917:126 300.02408:130 300.02896:271 300.03384:130 301.03671:126 314.01877:126 315.0397:396 315.04471:270 315.04721…
Arctigenin	11.3213	371.148	4646.44	24977.2	[M-H]-	371.15	C21H24O6	Dibenzylbutyrolactone lignans	NQWVSMVXKMHKTF-UHFFFAOYNA-N	COC1=C(OC)C=C(CC2COC(=O)C2CC2=CC(OC)=C(O)C=C2)C=C1	81	20.821	371.07715:42 371.07986:42 371.08258:42 371.08801:42 371.09619:42 371.10162:84 371.10434:42 371.10977:42 371.11249:42 371.1152:127 371.11792:84 371.12064:42 371.12335:127 371.12607:84 371.12878:127 371.1315:42 371.13422:127 371.13696:211 371.13968:422 371.1424:506 371.14511:717 371.14783:1097 371.15054:675 371.15326:759 371.15598:549 371.15869:380 371.16141:211 371.16412:169 371.16684:211 371.1695…	154.09612:126 160.01591:126 165.09052:126 167.03238:126 179.06732:126 199.09241:126 199.09441:126 209.07933:126 239.1059:126 239.11462:126 292.0762:126 325.07602:257 341.08926:126 341.09967:126 341.10748:126 356.10959:126 371.09195:126 371.0947:126 371.13272:126 371.14633:126 371.14905:257 371.15176:387 371.15448:126 371.15991:126 371.16263:252 371.17078:126 371.17352:130 680.44324:130 680.4837:1…
Cosmosiin	14.8388	863.203	346844	979014	[2M-H]-	863.204	C21H20O10	Flavonoid-7-O-glycosides	KMOUJOKENFFTPU-QNDFHXLGSA-N	OC[C@H]1O[C@@H](OC2=CC(O)=C3C(=O)C=C(OC3=C2)C2=CC=C(O)C=C2)[C@H](O)[C@@H](O)[C@@H]1O	80.8	7372.2	862.81738:175 862.89197:175 862.91272:175 862.9707:356 862.97485:175 863.02875:175 863.11993:401 863.12408:401 863.13239:388 863.14069:175 863.15314:381 863.15723:213 863.16138:738 863.16553:1632 863.16968:1671 863.17383:4145 863.17798:5992 863.18213:11568 863.18628:23677 863.19043:40115 863.19458:65251 863.19873:86596 863.20288:97340 863.20697:92502 863.21112:74891 863.21527:52609 863.21942:3335…	50.77748:126 73.52023:126 73.52144:126 126.55289:126 133.03206:126 149.68111:126 151.35503:126 151.91623:126 152.14587:126 152.28513:126 155.19272:126 158.47574:126 169.06079:126 169.51974:126 171.07932:126 180.15651:126 182.03627:126 182.04008:126 183.0428:126 191.58144:126 191.5873:126 192.51999:126 195.04192:126 197.06693:126 202.36281:126 209.34875:126 209.54887:126 209.55908:126 209.95143:12…
Apigenin-6-C-glucoside-7-O-glucoside	11.8252	593.154	5654	32255.1	[M-H]-	593.151	C27H30O15	Flavonoid-7-O-glycosides	HGUVPEBGCAVWID-UHFFFAOYNA-N	OCC1OC(OC2=C(C3OC(CO)C(O)C(O)C3O)C(O)=C3C(=O)C=C(OC3=C2)C2=CC=C(O)C=C2)C(O)C(O)C1O	80.7	88.9662	592.67938:78 593.12598:78 593.13287:234 593.13629:234 593.13977:937 593.14319:703 593.14661:1484 593.15002:1172 593.1535:1562 593.15692:1094 593.16034:625 593.16382:391 593.16724:312 593.17065:391 593.17413:312 593.17755:78 593.18097:234 593.18439:78 593.18787:78 593.19128:78 593.21533:78 593.21881:156 593.24286:78 593.25317:78 593.25659:78 593.26001:78 593.28406:156 593.28754:78 593.29785:78 593…	207.04384:126 232.00296:126 265.04483:126 269.04294:252 269.04523:399 269.05219:126 269.0545:126 270.19669:126 329.98621:126 399.69174:126 404.88754:126 405.99274:126 443.228:126 503.29196:126 505.3103:126 529.24829:126 529.27423:126 533.99146:126 547.20544:126 547.29785:126 547.32098:126 547.34735:257 584.7655:264 591.19763:269 591.2525:256 593.11688:143 593.12036:126 593.12378:138 593.1272:276 …
[(6-O-Hexopyranosylhexopyranosyl)oxy](phenyl)acetonitrile	5.84818	502.157	3.1853e+06	15336961	[M+FA-H]-	502.157	C20H27NO11	Cyanogenic glycosides	XUCIJNAGGSZNQT-UHFFFAOYNA-N	OCC1OC(OCC2OC(OC(C#N)C3=CC=CC=C3)C(O)C(O)C2O)C(O)C(O)C1O	80.6	40989.7	501.65762:255 501.66077:255 501.67026:255 501.67657:255 501.67972:509 501.68289:255 501.70502:509 501.71451:255 501.73029:255 501.73978:255 501.74609:764 501.75873:255 501.7619:509 501.76508:509 501.77139:255 501.77454:509 501.77771:255 501.78085:255 501.79034:255 501.79666:764 501.79984:509 501.80615:255 501.81247:255 501.81879:255 501.82196:509 501.8251:764 501.82828:255 501.84409:255 501.84723…	50.67793:126 51.94125:126 52.02773:126 52.10918:126 52.1968:126 52.20598:126 53.03913:126 53.04118:126 53.09463:256 54.23677:126 54.85785:126 55.01681:508 55.0189:126 55.01995:129 55.02309:129 55.24624:126 55.54343:126 55.63601:126 56.01764:256 56.32431:126 56.93057:126 56.9966:126 57.03282:252 57.03815:285 57.82299:126 58.00338:126 58.0066:126 58.00875:126 58.01197:274 58.01305:174 58.83592:286 …
Apigenin-8-C-glucoside-2'-rhamnoside	6.55032	577.156	99617.6	410346	[M-H]-	577.156	C27H30O14	Flavonoid 8-C-glycosides	LYGPBZVKGHHTIE-UHFFFAOYNA-N	CC1OC(OC2C(O)C(O)C(CO)OC2C2=C(O)C=C(O)C3=C2OC(=CC3=O)C2=CC=C(O)C=C2)C(O)C(O)C1O	80.6	1040.41	576.89166:255 577.08142:521 577.10175:774 577.11194:517 577.11871:255 577.12213:509 577.12549:1028 577.12891:519 577.13226:1027 577.13568:1557 577.13904:3097 577.14246:7523 577.14581:6534 577.14923:15458 577.15259:17546 577.15601:22298 577.15942:23115 577.16278:15733 577.1662:11233 577.16956:7871 577.17297:4998 577.17633:4167 577.17975:2616 577.18311:1047 577.18652:1815 577.18988:1322 577.1933:10…	66.09367:126 83.55336:126 105.15895:126 111.0113:126 159.02496:126 161.02937:126 161.0437:126 162.02463:126 164.79863:126 168.47411:126 169.20746:126 191.03288:126 191.05043:126 195.26645:126 201.05807:126 209.04245:126 209.04449:126 219.14754:126 220.09685:126 222.3844:126 225.05617:126 233.04224:126 236.08484:126 237.61136:126 239.88524:126 247.01794:126 247.09113:126 249.10909:126 267.07941:12…
5-Benzofuranpropanoic acid, 4-(beta-D-glucopyranosyloxy)-6-methoxy-	8.03308	397.113	288623	1.63346e+06	[M-H]-	397.114	C18H22O10	Phenolic glycosides	OLFRCQFNQXYDGW-UHFFFAOYNA-N	COC1=CC2=C(C=CO2)C(OC2OC(CO)C(O)C(O)C2O)=C1CCC(O)=O	80.6	2209.46	396.67502:59 396.81555:117 396.81836:121 396.82959:117 396.84085:59 396.84647:59 396.85489:59 396.8605:59 396.97015:59 396.97577:59 396.98138:123 397.03198:59 397.03763:144 397.06012:147 397.06293:59 397.06854:137 397.07135:59 397.07416:238 397.08261:565 397.08542:204 397.08823:238 397.09103:458 397.09384:996 397.09665:1531 397.09949:2968 397.10229:6524 397.1051:18674 397.10791:38752 397.11072:64…	53.40856:126 62.52619:126 66.93578:126 108.49377:126 119.04681:126 145.03241:126 148.08136:252 149.42363:264 157.05402:126 161.02014:126 161.02371:271 161.02908:126 164.8726:126 174.0258:126 174.02953:271 174.03139:126 174.03697:126 175.03796:126 175.03983:126 175.0417:425 175.0473:126 175.04916:126 175.0529:126 175.43581:263 175.48253:279 175.49187:269 176.03809:720 176.03996:412 176.04182:1583 …
Bufalin	15.2474	431.243	4087.69	13912.2	[M+FA-H]-	431.244	C24H34O4	Bufanolides and derivatives	QEEBRPGZBVVINN-UHFFFAOYNA-N	CC12CCC3C(CCC4CC(O)CCC34C)C1(O)CCC2C1=COC(=O)C=C1	80.5	13.7838	430.86273:119 431.07071:119 431.08243:119 431.08536:119 431.08829:119 431.09415:119 431.09708:477 431.11758:239 431.13809:119 431.14981:119 431.17325:239 431.17911:119 431.18497:119 431.19083:119 431.19376:119 431.19669:119 431.22305:239 431.22891:119 431.23184:239 431.23477:239 431.2377:239 431.24063:1194 431.24356:1074 431.24649:358 431.24942:477 431.25528:119 431.25821:239 431.26114:239 431.26…	159.03394:126 178.45604:126 203.14224:126 247.12671:126 269.03613:126 269.03845:126 274.11664:126 285.18219:126 288.2522:126 289.18723:126 292.78787:126 294.64499:126 327.16272:126 331.23056:126 341.24289:126 367.10977:126 367.24225:126 384.2171:126 385.19122:126 385.2106:126 393.20496:126 414.78192:126 431.04178:256 431.07986:126 431.09451:126 431.10037:258 431.10916:126 431.13553:126 431.16776:…
Acetylleucine	6.49165	172.098	15131.7	48520.4	[M-H]-	172.096	C8H15NO3	Leucine and derivatives	WXNXCEHXYPACJF-UHFFFAOYNA-N	O=C(O)C(NC(=O)C)CC(C)C	80.2	185.771	172.00545:44 172.07948:89 172.08504:89 172.09058:269 172.09244:626 172.09428:1481 172.09613:3472 172.09799:5223 172.09984:2775 172.10168:2647 172.10355:998 172.10539:411 172.10724:634 172.1091:269 172.11095:273 172.11279:365 172.11464:226 172.1165:181 172.58885:44 172.84476:44 172.87073:44 173.00618:44 173.00989:88 173.01546:44 173.01732:44 173.01917:44 173.06186:44 173.06929:44 173.07857:44 173.…	130.08177:263 130.08337:384 130.08659:510 130.08981:384 131.27049:126 131.41116:126 131.50175:126 132.27144:126 132.37206:126 172.09201:126
Kaempferol-7-O-glucoside	11.9566	447.089	13956.8	81472.9	[M-H]-	447.093	C21H20O11	Flavonoid-7-O-glycosides	YPWHZCPMOQGCDQ-HMGRVEAOSA-N	OC[C@H]1O[C@@H](OC2=CC(O)=C3C(=O)C(O)=C(OC3=C2)C2=CC=C(O)C=C2)[C@H](O)[C@@H](O)[C@@H]1O	80.2	211.866	446.63531:82 446.64725:82 446.99023:80 447.06183:81 447.06781:40 447.0708:40 447.07376:41 447.07675:369 447.07974:364 447.08273:822 447.08569:2183 447.08868:3295 447.09167:3045 447.09467:2890 447.09763:2225 447.10062:1686 447.10361:743 447.1066:827 447.10956:701 447.11255:411 447.11554:412 447.11853:328 447.12149:164 447.12448:285 447.12747:289 447.13046:122 447.13345:160 447.13641:80 447.1394:40…	61.99969:126 119.0562:126 135.02467:256 209.03619:126 209.04028:385 209.04436:126 209.05048:385 209.43826:126 210.04108:126 210.05539:142 213.29263:126 223.09813:126 284.02988:257 284.11313:126 285.02472:259 285.02948:388 285.03186:817 285.03424:398 285.03662:142 285.039:396 285.04138:416 285.04379:540 285.04617:268 285.05093:130 285.05331:401 285.06522:133 285.06998:268 285.08429:307 286.07617:1…
Uric acid	1.37438	167.022	8618	36116.1	[M-H]-	167.021	C5H4N4O3	Xanthines	LEHOTFFKMJEONL-UHFFFAOYSA-N	OC1=NC2=C(N1)N=C(O)N=C2O	80.1	144.618	166.5314:185 167.00334:185 167.0161:369 167.01793:1292 167.01974:2030 167.02158:3137 167.02339:1845 167.02522:1476 167.02704:554 167.02887:369 167.03616:185 167.03798:554 167.04892:185 167.05257:185 167.29156:185 167.30069:185 167.31894:185 167.87424:185 167.95285:185 168.01503:185 168.01686:185 168.02052:185 168.02419:185 168.02966:369 168.03149:185 168.03699:185 168.04247:185 168.26202:185 168.…	59.01127:126 69.00986:126 69.01103:126 96.01952:126 124.00851:126 124.0148:126 124.02579:252 124.03208:126 167.01756:383 167.01938:257 167.02303:130 167.02486:130 167.03032:126
Syringic acid	6.06183	197.046	45036.5	141351	[M-H]-	197.046	C9H10O5	Gallic acid and derivatives	JMSVCTWVEWCHDZ-UHFFFAOYSA-N	O=C(O)C1=CC(OC)=C(O)C(OC)=C1	80.1	456.784	196.55293:102 196.73694:102 196.89728:206 196.99431:207 197.02599:108 197.03589:627 197.03787:949 197.03986:2445 197.04184:5419 197.04382:12851 197.04579:13273 197.04778:10148 197.04976:4535 197.05174:3162 197.05373:2009 197.05569:1050 197.05768:746 197.05966:1275 197.06165:849 197.06363:631 197.0656:741 197.06758:318 197.06956:204 197.07155:204 197.07947:448 197.08145:102 197.08344:204 197.08542…	55.76879:126 67.01683:126 67.01913:126 69.89312:256 89.00207:126 94.70936:256 95.00893:256 95.01031:129 95.01306:129 95.01443:141 95.01582:256 96.18845:129 112.55377:126 121.02266:126 121.02421:261 122.99728:129 122.99885:135 123.00041:141 123.00355:271 123.00511:1075 123.00668:652 123.00824:135 123.0098:649 123.01137:133 123.01293:271 123.0145:268 123.02076:259 123.02389:141 123.35119:263 137.01…
Biochanin-7-O-glucoside	14.8591	491.117	81484.9	278099	[M+FA-H]-	491.12	C22H22O10	Isoflavonoid O-glycosides	LFEUICHQZGNOHD-UHFFFAOYNA-N	COC1=CC=C(C=C1)C1=COC2=CC(OC3OC(CO)C(O)C(O)C3O)=CC(O)=C2C1=O	80.1	597.73	490.70114:200 490.73865:200 490.85117:200 490.87619:200 491.04501:200 491.07315:200 491.07941:410 491.08252:401 491.08566:200 491.08878:810 491.09189:200 491.09503:200 491.09814:1019 491.10129:1008 491.1044:2878 491.10754:6128 491.11066:11433 491.1138:16083 491.11691:18749 491.12006:17659 491.12317:11926 491.12631:10117 491.12943:5957 491.13254:3505 491.13568:2462 491.13879:2081 491.14194:1632 49…	57.25251:126 71.01453:126 83.76489:126 97.71516:126 98.50339:126 100.23618:126 119.05623:126 153.32448:126 158.67813:126 162.72757:126 162.73837:126 163.03189:126 163.03549:126 163.03729:126 163.04089:126 163.04811:126 163.05711:126 166.1544:276 177.05634:126 177.78743:126 181.06462:126 181.24123:126 194.08328:126 198.16559:126 200.69012:126 200.70412:126 200.71411:126 209.08325:126 214.76868:283…
(1R,2S,5aR,5bR,7aS,10R,12bR)-2-Hydroxy-10-isopropenyl-3,3,5a,5b,12b-pentamethyloctadecahydrodicyclopenta[a,i]phenanthrene-1,7a(1H)-dicarboxylic acid	17.8684	531.333	3555.38	23712.4	[M+FA-H]-	531.333	C30H46O5	Triterpenoids	WLCHQSHZHFLMJH-UHFFFAOYNA-N	CC(=C)C1CCC2(CCC3(C)C(CCC4C5(C)C(C(O)C(C)(C)C5CCC34C)C(O)=O)C12)C(O)=O	80.1	15.9119	530.85474:5 530.86444:5 530.88397:5 530.98151:5 531.06927:5 531.07904:5 531.10834:10 531.12781:10 531.18311:5 531.19287:5 531.19934:10 531.20587:5 531.21564:5 531.21887:5 531.22864:10 531.23511:15 531.2384:10 531.24164:5 531.24817:10 531.2514:5 531.25464:10 531.25787:5 531.26117:5 531.2644:5 531.27417:10 531.2774:10 531.28064:10 531.28394:20 531.28717:25 531.29041:46 531.2937:57 531.29694:47 531.…	458.25064:126 485.28094:126 485.3027:260 485.30582:134 485.31204:539 485.31516:134 485.31824:533 485.32135:933 485.32446:526 485.32758:662 485.33069:132 485.3338:271 485.33691:405 485.34311:271 485.34933:258 485.35245:263 485.37109:136 485.84369:136 487.08539:134 487.18192:134 513.28717:126 513.3255:126 513.33191:132 531.32172:126 531.32819:126

## Sheet: IgE in serum
NC	OVA	OVA+Dex	OVA+TMDCD
7.43	34.2	12.89	9.55
6.81	28.84	13.4	13.58
6.81	32.41	21.08	10.55
7.34	20	16.46	10.41
7.57	28.84	17.4	11.21
多重比较
因变量: IgE
LSD
(I) group	(J) group	均值差 (I-J)	标准误	显著性	95% 置信区间
					下限	上限
1	2	-21.66600*	2.08312	0	-26.082	-17.25
	3	-9.05400*	2.08312	0	-13.47	-4.638
	4	-3.868	2.08312	0.082	-8.284	0.548
2	1	21.66600*	2.08312	0	17.25	26.082
	3	12.61200*	2.08312	0	8.196	17.028
	4	17.79800*	2.08312	0	13.382	22.214
3	1	9.05400*	2.08312	0	4.638	13.47
	2	-12.61200*	2.08312	0	-17.028	-8.196
	4	5.18600*	2.08312	0.024	0.77	9.602
4	1	3.868	2.08312	0.082	-0.548	8.284
	2	-17.79800*	2.08312	0	-22.214	-13.382
	3	-5.18600*	2.08312	0.024	-9.602	-0.77
* 均值差的显著性水平为 0.05。

## Sheet: sIgE in serum
NC	OVA	OVA+Dex	OVA+TMDCD
0.065	1.981	1.948	1.816
0.082	2.335	2.022	1.698
0.079	2.342	1.876	2.142
0.065	2.226	1.87	1.793
0.064	2.076	1.855	2.145
多重比较
因变量: IgE
LSD
(I) group	(J) group	均值差 (I-J)	标准误	显著性	95% 置信区间
					下限	上限
1	2	-2.12100*	0.08634	0	-2.304	-1.938
	3	-1.84320*	0.08634	0	-2.0262	-1.6602
	4	-1.84780*	0.08634	0	-2.0308	-1.6648
2	1	2.12100*	0.08634	0	1.938	2.304
	3	.27780*	0.08634	0.005	0.0948	0.4608
	4	.27320*	0.08634	0.006	0.0902	0.4562
3	1	1.84320*	0.08634	0	1.6602	2.0262
	2	-.27780*	0.08634	0.005	-0.4608	-0.0948
	4	-0.0046	0.08634	0.958	-0.1876	0.1784
4	1	1.84780*	0.08634	0	1.6648	2.0308
	2	-.27320*	0.08634	0.006	-0.4562	-0.0902
	3	0.0046	0.08634	0.958	-0.1784	0.1876
* 均值差的显著性水平为 0.05。

## Sheet: The release of histamine in RBL
No.	Y value	Log10	pg/ml		Standard
A4	1.789	2.50302	318.433		pg/ml	OD
A6	1.679	2.55075	355.424		0	2.213
A7	1.883	2.47835	300.851		390.625	1.608
A8	1.898	2.47579	299.081		1562.5	1.055
B2	1.425	2.73868	547.868		6250	0.758
B3	1.458	2.70813	510.657		25000	0.451
B4	1.341	2.82469	667.87		100000	0.268
B5	1.429	2.73488	543.095
C1	1.587	2.60629	403.913
C2	1.585	2.60765	405.185
C4	1.579	2.61179	409.062
C6	1.575	2.61458	411.7
D1	1.51	2.66371	461.011
D2	1.441	2.72364	529.221
D4	1.522	2.65411	450.927
D6	1.491	2.67941	477.984
E1	1.578	2.61248	409.718
E2	1.48	2.68878	488.407
E1	1.577	2.61318	410.376
E6	1.427	2.73677	545.472
F4	1.474	2.69398	494.286
F6	1.593	2.60223	400.158
F7	1.493	2.67773	476.137
F8	1.592	2.6029	400.777

## Sheet: The release of β-hexosaminidase
supernate	NC	odel	Model	20	40	80
	0.347	1.449	1.297	1.234	1.198	1.252
	0.365	1.242	0.729	1.197	1.284	1.232
	0.366	0.844	0.729	0.825	1.162	0.791
	0.394	0.846	0.752	0.809	0.806	0.848
	0.35	0.863	0.697	0.773	0.79	0.858
lysate	NC	odel	Model	20	40	80
	2.253	0.925	1.301	0.898	0.926	0.957
	2.078	0.805	0.668	0.914	0.921	1.035
	2.128	0.512	0.684	0.611	0.826	0.606
	2.111	0.512	0.688	0.582	0.585	0.737
	2.003	0.526	0.628	0.581	0.585	0.655

## Sheet: WBPs
Penh	PBS	3.125	6.25	12.5	25		Pause	PBS	3.125	6.25	12.5	25
A1	0.682423	0.750855	1.38976	2.22562	4.24182		A1	0.782892	0.871562	1.42881	2.32237	3.19855
A2	0.647903	0.86698	1.94988	2.62132	3.81375		A2	0.854507	1.03313	1.71667	2.27895	2.92868
A3	0.855321	0.700539	1.09335	3.3919	5.27094		A3	0.949062	0.827985	1.17353	2.56939	3.65419
A4	1.24024	1.36245	1.79722	2.38994	3.90902		A4	1.15521	1.26876	1.64651	2.03405	2.75684
A5	0.469166	0.61461	0.995597	2.32473	4.63812		A5	0.669373	0.851105	1.03529	2.07067	2.93736
A6	0.531596	0.633141	0.822055	1.75895	2.94082		A6	0.762036	0.860637	0.970936	1.41583	2.28533
B1	0.690655	3.4673	3.50025	7.57441	10.5209		B1	0.908522	2.85045	3.04104	4.97243	6.48395
B2	0.704687	1.20182	2.35883	3.09425	6.12831		B2	0.918694	1.32188	2.32273	2.91154	5.08584
B3	0.670067	5.34716	6.00331	15.3198	16.0711		B3	0.943819	3.15802	4.11076	8.91978	9.1863
B4	0.735589	2.32278	3.66619	7.334	8.471		B4	1.09869	2.13504	3.16558	5.05533	5.38762
B5	0.58973	2.00775	2.90545	5.69981	9.39604		B5	0.833429	2.20189	2.1744	3.9338	6.01737
C1	0.873544	2.82495	4.21728	5.22562	5.79113		C1	1.57446	1.82584	2.94355	4.09929	4.4049
C2	0.754841	1.03518	1.95214	4.02939	5.63435		C2	0.916235	1.31825	1.78849	2.79183	3.74664
C3	0.464095	1.09023	3.69594	5.90616	6.83693		C3	0.832203	1.366	3.03349	4.22645	4.74327
C4	0.61376	1.51389	2.7494	3.51233	4.2502		C4	0.88401	1.67292	2.13065	2.7186	3.2344
C5	0.777852	0.673061	1.19791	2.22127	3.68055		C5	0.949891	0.991996	1.33921	1.94197	2.77599
M1	0.830167	1.16021	1.60177	2.14377	2.98234		M1	1.05026	1.213	1.54792	1.71491	2.37938
M2	0.664523	3.21244	4.22597	6.37188	7.17944		M2	0.887915	2.44083	3.42684	4.51095	4.86763
M3	0.828386	0.837267	0.971127	4.87636	6.45511		M3	0.997257	1.01792	1.23888	3.30354	3.74165
M4	0.742252	0.741352	1.64035	3.00233	4.13912		M4	1.03162	1.05295	1.69488	2.43148	3.0613
M5	0.947202	0.993808	1.66352	3.06584	5.88976		M5	1.06468	1.13935	1.68679	2.72679	3.89135
M6	0.742537	1.11986	1.08852	2.48044	4.83016		M6	1.00258	1.18472	1.2108	2.18661	3.44921
描述
		N	均值	标准差	标准误	均值的 95% 置信区间		极小值	极大值			描述
						下限	上限							N	均值	标准差	标准误	均值的 95% 置信区间		极小值	极大值
A	1	6	0.7383	0.28039	0.11447	0.4441	1.0326	0.47	1.24									下限	上限
	2	5	0.678	0.05541	0.02478	0.6092	0.7468	0.59	0.74			A	1	6	0.8622	0.17144	0.06999	0.6823	1.0421	0.67	1.16
	3	5	0.694	0.16072	0.07187	0.4944	0.8936	0.46	0.87				2	5	0.9408	0.09765	0.04367	0.8195	1.0621	0.83	1.1
	4	6	0.7917	0.10068	0.0411	0.686	0.8973	0.66	0.95				3	5	1.03	0.3052	0.13649	0.651	1.409	0.83	1.57
	总数	22	0.7291	0.16939	0.03611	0.654	0.8042	0.46	1.24				4	6	1.005	0.06156	0.02513	0.9404	1.0696	0.89	1.06
B	1	6	0.82	0.28057	0.11454	0.5256	1.1144	0.61	1.36				总数	22	0.9571	0.17894	0.03815	0.8778	1.0365	0.67	1.57
	2	5	2.87	1.6079	0.71908	0.8735	4.8665	1.2	5.35			B	1	6	0.9523	0.17164	0.07007	0.7722	1.1325	0.83	1.27
	3	5	1.426	0.83422	0.37308	0.3902	2.4618	0.67	2.82				2	5	2.3334	0.71176	0.31831	1.4496	3.2172	1.32	3.16
	4	6	1.3433	0.92845	0.37904	0.369	2.3177	0.74	3.21				3	5	1.436	0.32662	0.14607	1.0304	1.8416	0.99	1.83
	总数	22	1.5664	1.19653	0.2551	1.0359	2.0969	0.61	5.35				4	6	1.34	0.54387	0.22204	0.7692	1.9108	1.02	2.44
C	1	6	1.3417	0.4549	0.18571	0.8643	1.8191	0.82	1.95				总数	22	1.4819	0.67325	0.14354	1.1834	1.7804	0.83	3.16
	2	5	3.688	1.39193	0.62249	1.9597	5.4163	2.36	6			C	1	6	1.3288	0.31632	0.12914	0.9969	1.6608	0.97	1.72
	3	5	2.764	1.23541	0.55249	1.23	4.298	1.2	4.22				2	5	2.963	0.77416	0.34622	2.0017	3.9243	2.17	4.11
	4	6	1.865	1.19647	0.48846	0.6094	3.1206	0.97	4.23				3	5	2.246	0.73118	0.327	1.3381	3.1539	1.34	3.03
	总数	22	2.3409	1.36914	0.2919	1.7339	2.948	0.82	6				4	6	1.8017	0.82526	0.33691	0.9356	2.6677	1.21	3.43
D	1	6	2.4517	0.5399	0.22042	1.8851	3.0183	1.76	3.39				总数	22	2.0376	0.88071	0.18777	1.6472	2.4281	0.97	4.11
	2	5	7.802	4.56668	2.04228	2.1317	13.4723	3.09	15.32			D	1	6	2.1152	0.39318	0.16052	1.7025	2.5278	1.42	2.57
	3	5	4.18	1.44986	0.6484	2.3798	5.9802	2.22	5.91				2	5	5.1586	2.27709	1.01835	2.3312	7.986	2.91	8.92
	4	6	3.6567	1.63211	0.66631	1.9439	5.3695	2.14	6.37				3	5	3.156	0.98073	0.4386	1.9383	4.3737	1.94	4.23
	总数	22	4.3891	3.01427	0.64264	3.0526	5.7255	1.76	15.32				4	6	2.8117	0.98745	0.40312	1.7754	3.8479	1.71	4.51
E	1	6	4.135	0.79228	0.32345	3.3036	4.9664	2.94	5.27				总数	22	3.2334	1.65282	0.35238	2.5005	3.9662	1.42	8.92
	2	5	10.118	3.69877	1.65414	5.5254	14.7106	6.13	16.07			E	1	6	2.9602	0.45543	0.18593	2.4822	3.4381	2.29	3.65
	3	5	5.238	1.2677	0.56693	3.6639	6.8121	3.68	6.84				2	5	6.4322	1.63257	0.73011	4.4051	8.4593	5.09	9.19
	4	6	5.2467	1.55948	0.63666	3.6101	6.8832	2.98	7.18				3	5	3.78	0.80768	0.36121	2.7771	4.7829	2.78	4.74
	总数	22	6.0486	2.99496	0.63853	4.7207	7.3765	2.94	16.07				4	6	3.565	0.83806	0.34214	2.6855	4.4445	2.38	4.87
													总数	22	4.1005	1.61893	0.34516	3.3828	4.8183	2.29	9.19
多重比较
LSD													多重比较
因变量	(I) Penh	(J) Penh	均值差 (I-J)	标准误	显著性	95% 置信区间							LSD
						下限	上限						因变量	(I) Penh	(J) Penh	均值差 (I-J)	标准误	显著性	95% 置信区间
A	1	2	0.06033	0.10675	0.579	-0.1639	0.2846												下限	上限
		3	0.04433	0.10675	0.683	-0.1799	0.2686						A	1	2	-0.07863	0.10838	0.477	-0.3063	0.1491
		4	-0.05333	0.10178	0.607	-0.2672	0.1605								3	-0.16783	0.10838	0.139	-0.3955	0.0599
	2	1	-0.06033	0.10675	0.579	-0.2846	0.1639								4	-0.14283	0.10334	0.184	-0.3599	0.0743
		3	-0.016	0.11149	0.887	-0.2502	0.2182							2	1	0.07863	0.10838	0.477	-0.1491	0.3063
		4	-0.11367	0.10675	0.301	-0.3379	0.1106								3	-0.0892	0.1132	0.441	-0.327	0.1486
	3	1	-0.04433	0.10675	0.683	-0.2686	0.1799								4	-0.0642	0.10838	0.561	-0.2919	0.1635
		2	0.016	0.11149	0.887	-0.2182	0.2502							3	1	0.16783	0.10838	0.139	-0.0599	0.3955
		4	-0.09767	0.10675	0.372	-0.3219	0.1266								2	0.0892	0.1132	0.441	-0.1486	0.327
	4	1	0.05333	0.10178	0.607	-0.1605	0.2672								4	0.025	0.10838	0.82	-0.2027	0.2527
		2	0.11367	0.10675	0.301	-0.1106	0.3379							4	1	0.14283	0.10334	0.184	-0.0743	0.3599
		3	0.09767	0.10675	0.372	-0.1266	0.3219								2	0.0642	0.10838	0.561	-0.1635	0.2919
B	1	2	-2.05000*	0.60264	0.003	-3.3161	-0.7839								3	-0.025	0.10838	0.82	-0.2527	0.2027
		3	-0.606	0.60264	0.328	-1.8721	0.6601						B	1	2	-1.38107*	0.28827	0	-1.9867	-0.7754
		4	-0.52333	0.5746	0.374	-1.7305	0.6839								3	-0.48367	0.28827	0.111	-1.0893	0.122
	2	1	2.05000*	0.60264	0.003	0.7839	3.3161								4	-0.38767	0.27485	0.175	-0.9651	0.1898
		3	1.44400*	0.62944	0.034	0.1216	2.7664							2	1	1.38107*	0.28827	0	0.7754	1.9867
		4	1.52667*	0.60264	0.021	0.2606	2.7928								3	.89740*	0.30109	0.008	0.2648	1.53
	3	1	0.606	0.60264	0.328	-0.6601	1.8721								4	.99340*	0.28827	0.003	0.3878	1.599
		2	-1.44400*	0.62944	0.034	-2.7664	-0.1216							3	1	0.48367	0.28827	0.111	-0.122	1.0893
		4	0.08267	0.60264	0.892	-1.1834	1.3488								2	-.89740*	0.30109	0.008	-1.53	-0.2648
	4	1	0.52333	0.5746	0.374	-0.6839	1.7305								4	0.096	0.28827	0.743	-0.5096	0.7016
		2	-1.52667*	0.60264	0.021	-2.7928	-0.2606							4	1	0.38767	0.27485	0.175	-0.1898	0.9651
		3	-0.08267	0.60264	0.892	-1.3488	1.1834								2	-.99340*	0.28827	0.003	-1.599	-0.3878
C	1	2	-2.34633*	0.67016	0.003	-3.7543	-0.9384								3	-0.096	0.28827	0.743	-0.7016	0.5096
		3	-1.42233*	0.67016	0.048	-2.8303	-0.0144						C	1	2	-1.63417*	0.41467	0.001	-2.5054	-0.763
		4	-0.52333	0.63897	0.423	-1.8658	0.8191								3	-.91717*	0.41467	0.04	-1.7884	-0.046
	2	1	2.34633*	0.67016	0.003	0.9384	3.7543								4	-0.47283	0.39538	0.247	-1.3035	0.3578
		3	0.924	0.69996	0.203	-0.5466	2.3946							2	1	1.63417*	0.41467	0.001	0.763	2.5054
		4	1.82300*	0.67016	0.014	0.4151	3.2309								3	0.717	0.43311	0.115	-0.1929	1.6269
	3	1	1.42233*	0.67016	0.048	0.0144	2.8303								4	1.16133*	0.41467	0.012	0.2901	2.0325
		2	-0.924	0.69996	0.203	-2.3946	0.5466							3	1	.91717*	0.41467	0.04	0.046	1.7884
		4	0.899	0.67016	0.196	-0.5089	2.3069								2	-0.717	0.43311	0.115	-1.6269	0.1929
	4	1	0.52333	0.63897	0.423	-0.8191	1.8658								4	0.44433	0.41467	0.298	-0.4269	1.3155
		2	-1.82300*	0.67016	0.014	-3.2309	-0.4151							4	1	0.47283	0.39538	0.247	-0.3578	1.3035
		3	-0.899	0.67016	0.196	-2.3069	0.5089								2	-1.16133*	0.41467	0.012	-2.0325	-0.2901
D	1	2	-5.35033*	1.47362	0.002	-8.4463	-2.2544								3	-0.44433	0.41467	0.298	-1.3155	0.4269
		3	-1.72833	1.47362	0.256	-4.8243	1.3676						D	1	2	-3.04343*	0.78481	0.001	-4.6922	-1.3946
		4	-1.205	1.40504	0.402	-4.1569	1.7469								3	-1.04083	0.78481	0.201	-2.6896	0.608
	2	1	5.35033*	1.47362	0.002	2.2544	8.4463								4	-0.6965	0.74828	0.364	-2.2686	0.8756
		3	3.62200*	1.53914	0.03	0.3884	6.8556							2	1	3.04343*	0.78481	0.001	1.3946	4.6922
		4	4.14533*	1.47362	0.012	1.0494	7.2413								3	2.00260*	0.8197	0.025	0.2805	3.7247
	3	1	1.72833	1.47362	0.256	-1.3676	4.8243								4	2.34693*	0.78481	0.008	0.6981	3.9957
		2	-3.62200*	1.53914	0.03	-6.8556	-0.3884							3	1	1.04083	0.78481	0.201	-0.608	2.6896
		4	0.52333	1.47362	0.727	-2.5726	3.6193								2	-2.00260*	0.8197	0.025	-3.7247	-0.2805
	4	1	1.205	1.40504	0.402	-1.7469	4.1569								4	0.34433	0.78481	0.666	-1.3045	1.9931
		2	-4.14533*	1.47362	0.012	-7.2413	-1.0494							4	1	0.6965	0.74828	0.364	-0.8756	2.2686
		3	-0.52333	1.47362	0.727	-3.6193	2.5726								2	-2.34693*	0.78481	0.008	-3.9957	-0.6981
E	1	2	-5.98300*	1.24793	0	-8.6048	-3.3612								3	-0.34433	0.78481	0.666	-1.9931	1.3045
		3	-1.103	1.24793	0.388	-3.7248	1.5188						E	1	2	-3.47203*	0.60248	0	-4.7378	-2.2063
		4	-1.11167	1.18985	0.363	-3.6115	1.3881								3	-0.81983	0.60248	0.19	-2.0856	0.4459
	2	1	5.98300*	1.24793	0	3.3612	8.6048								4	-0.60483	0.57445	0.306	-1.8117	0.602
		3	4.88000*	1.30342	0.001	2.1416	7.6184							2	1	3.47203*	0.60248	0	2.2063	4.7378
		4	4.87133*	1.24793	0.001	2.2495	7.4931								3	2.65220*	0.62927	0.001	1.3301	3.9743
	3	1	1.103	1.24793	0.388	-1.5188	3.7248								4	2.86720*	0.60248	0	1.6014	4.133
		2	-4.88000*	1.30342	0.001	-7.6184	-2.1416							3	1	0.81983	0.60248	0.19	-0.4459	2.0856
		4	-0.00867	1.24793	0.995	-2.6305	2.6131								2	-2.65220*	0.62927	0.001	-3.9743	-1.3301
	4	1	1.11167	1.18985	0.363	-1.3881	3.6115								4	0.215	0.60248	0.725	-1.0508	1.4808
		2	-4.87133*	1.24793	0.001	-7.4931	-2.2495							4	1	0.60483	0.57445	0.306	-0.602	1.8117
		3	0.00867	1.24793	0.995	-2.6131	2.6305								2	-2.86720*	0.60248	0	-4.133	-1.6014
* 均值差的显著性水平为 0.05。															3	-0.215	0.60248	0.725	-1.4808	1.0508
													* 均值差的显著性水平为 0.05。

[truncated: 1 more sheets: RCs]
